# Supplementary material for: Prevalence and Trends of HIV, Syphilis, and HCV in Migrant and Resident Men Who Have Sex with Men in Shandong, China: Results from a Serial Cross-Sectional Study
Source: PLoS One. 2017 Jan 19;12(1):e0170443. doi: 10.1371/journal.pone.0170443 (PMC5245858; doi:10.1371/journal.pone.0170443)
Supplement: S1 Dataset — (XLSX) [file pone.0170443.s001.xlsx]

## Sheet: data
city	year	venue	residence	blood	hiv	hcv	syphilis	age	education	mariage	as	uclas	ccas	cas	uclcas	cccas	vs	ccvs	uclvs	drug	knowlegde	service
菏泽市	2010	4	2	0				4	1	2	1	1	0	0			1	0	0	0	1	1
菏泽市	2010	4	2	1	0	0	0	2	1	1	1	1	1	1	1	0	0			0	1	1
菏泽市	2010	4	2	1	0	0	0	2	1	1	1	0	0	0			1	0	0	0	1	0
菏泽市	2010	4	2	1	0	0	0	2	1	1	1	1	0	0			0			0	1	1
菏泽市	2010	4	2	1	0	0	0	2	1	2	1	0	0	0			1	0	0	0	1	1
菏泽市	2010	4	2	1	0	0	0	3	1	1	1	1	1	0			1	0	0	0	1	1
菏泽市	2010	4	2	1	0	0	0	2	1	1	1	0	0	0			0			0	0	0
菏泽市	2010	1	2	1	0	0	0	3	1	1	0	1	1	0			1	0	1	0	1	0
菏泽市	2010	4	2	1	0	0	0	2	1	1	0	1	1	0			0			0	0	1
菏泽市	2010	3	2	1	0	0	0	2	1	1	1	1	0	0			0			0	1	1
菏泽市	2010	4	2	1	0	0	0	2	1	1	0	1	1	0			0			0	1	0
菏泽市	2010	1	2	1	0	0	0	3	1	2	0	1	1	0			0			0	1	0
菏泽市	2010	1	2	1	0	0	0	2	1	1	1	0	0	0			0			0	1	0
菏泽市	2010	1	2	1	0	0	0	2	1	1	0	1	1	0			0			0	1	1
菏泽市	2010	4	2	1	0	0	0	3	1	2	0	1	1	0			0			0	1	0
菏泽市	2010	3	2	1	0	0	0	3	2	2	1	1	0	0			0			0	1	1
菏泽市	2010	4	2	1	0	0	0	2	1	1	1	1	1	0			0			0	1	0
菏泽市	2010	4	2	1	0	0	0	3	1	1	1	1	1	0			0			0	1	1
菏泽市	2010	4	2	1	0	0	0	2	1	1	0	1	1	0			0			0	1	1
菏泽市	2010	1	2	1	0	0	0	2	1	1	1	1	0	0			0			0	1	0
菏泽市	2010	3	2	1	0	0	0	2	1	1	1	1	0	0			0			0	1	0
菏泽市	2010	3	2	1	0	0	0	2	1	2	0	1	1	0			0			0	1	0
菏泽市	2010	4	2	1	0	0	0	3	1	1	0	1	1	0			0			0	1	0
菏泽市	2010	4	2	1	0	0	0	2	1	1	1	1	0	0			0			0	1	0
菏泽市	2010	4	2	1	0	0	0	2	1	1	1	1	1	0			0			0	1	0
菏泽市	2010	4	2	1	0	0	0	2	1	1	1	1	1	0			0			0	1	0
菏泽市	2010	4	2	1	0	0	0	2	1	1	1	0	0	0			0			0	1	0
菏泽市	2010	3	2	1	0	0	0	4	1	2	0	1	1	0			0			0	1	0
菏泽市	2010	4	2	1	0	0	0	3	1	3	1	0	0	0			0			0	1	0
菏泽市	2010	3	2	1	0	0	0	3	1	2	1	1	0	0			0			0	1	0
菏泽市	2010	3	2	1	0	0	0	2	1	2	1	1	0	0			0			0	1	1
菏泽市	2010	1	2	1	0	0	0	2	1	1	1	1	0	0			0			0	0	1
烟台市	2010	5	2	1	0	0	0	2	1	1	1	1	0	0			0			0	1	1
青岛市	2010	3	2	1	0	0	0	2	2	1	1	0	0	1	1	0	0			0	1	1
青岛市	2010	3	2	1	0	0	0	3	2	1	1	1	0	1	0	0	0			0	1	1
青岛市	2010	3	2	1	0	0	0	2	2	1	1	1	0	0			1	1	1	0	0	1
青岛市	2010	1	2	1	0	0	0	2	1	1	1	1	0	1	1	0	0			0	0	1
青岛市	2010	3	2	1	0	0	0	4	2	2	1	0	0	0			0			0	0	1
青岛市	2010	3	2	1	0	0	0	5	1	2	1	1	0	0			1	0	0	0	1	0
济南市	2010	5	2	1	0	0	0	2	2	1	1	0	0	0			0			0	1	1
济南市	2010	5	2	1	0	0	0	2	1	1	1	1	1	0			0			0	1	1
济南市	2010	5	2	1	0	0	0	2	1	1	1	1	1	0			0			0	1	1
济南市	2010	5	2	1	0	0	0	2	2	1	0	1	1	0			0			0	1	1
济南市	2010	5	2	1	0	0	0	2	2	1	1	1	1	0			0			0	1	1
济南市	2010	5	2	1	0	0	0	2	2	1	1	1	1	0			0			0	1	1
济南市	2010	5	2	1	0	0	0	2	2	1	1	0	0	0			0			0	1	1
济南市	2010	5	2	1	0	0	0	2	2	1	1	1	0	0			0			0	1	1
济南市	2010	5	2	1	0	0	0	2	1	1	1	0	0	0			0			0	0	0
济南市	2010	5	2	1	0	0	0	2	1	1	1	1	0	0			0			0	0	0
济南市	2010	5	2	1	0	0	0	2	1	1	1	0	0	0			0			0	1	1
济南市	2010	5	2	1	0	0	0	2	1	1	1	1	0	1	1	1	0			0	1	1
济南市	2010	5	2	1	0	0	0	3	1	1	0	1	1	0			1	1	1	0	1	0
济南市	2010	5	2	1	0	0	0	3	2	1	1	1	0	0			0			0	1	0
济南市	2010	5	2	1	0	0	0	3	1	2	0	1	1	0			1	1	1	0	1	0
济南市	2010	5	2	1	0	0	0	2	2	1	1	1	1	0			1	1	1	0	1	0
济南市	2010	5	2	1	0	0	0	2	2	1	1	1	1	0			0			0	1	1
济南市	2010	5	2	1	0	0	0	2	2	1	1	1	1	0			0			0	1	1
济南市	2010	5	2	1	0	0	0	3	1	2	0	1	1	0			0			0	1	1
济南市	2010	5	2	1	0	0	0	2	2	1	1	1	1	0			1	0	0	0	1	1
济南市	2010	5	2	1	0	0	0	4	1	1	1	0	0	0			0			0	1	0
济南市	2010	5	2	1	0	0	0	2	1	1	0	1	1	0			0			0	1	0
济南市	2010	5	2	1	0	0	0	3	2	2	1	1	0	0			1	1	1	0	1	1
济南市	2010	5	2	1	0	0	0	2	1	1	1	1	0	0			0			0	1	0
济南市	2010	5	2	1	0	0	0	4	1	1	1	0	0	0			0			0	1	1
济南市	2010	5	2	1	0	0	0	2	1	2	1	1	0	0			0			0	1	1
济南市	2010	5	2	1	0	0	0	2	2	1	1	1	1	0			0			0	1	1
济南市	2010	5	2	1	0	0	0	3	2	1	1	0	0	0			1	0	0	0	1	1
济南市	2010	5	2	1	0	0	0	2	2	1	1	1	1	0			0			0	1	1
济南市	2010	5	2	1	0	0	0	1	2	1	1	0	0	0			0			0	1	0
济南市	2010	5	2	1	0	0	0	3	1	2	1	1	0	0			1	0	0	0	1	1
济南市	2010	5	2	1	0	0	0	1	1	1	1	1	1	0			1	1	1	0	0	0
济南市	2010	5	2	1	0	0	0	2	1	2	1	1	1	0			1	1	1	0	1	1
济南市	2010	5	2	1	0	0	0	3	2	2	1	1	0	0			0			0	1	1
济南市	2010	5	2	1	0	0	0	2	2	1	1	1	0	0			0			0	1	0
济南市	2010	5	2	1	0	0	0	2	1	1	1	1	0	1	1	1	0			0	1	0
济南市	2010	5	2	1	0	0	0	2	1	1	1	1	1	1	1	1	1	1	1	0	1	1
济南市	2010	5	2	1	0	0	0	2	1	1	1	0	0	0			0			0	1	0
济南市	2010	5	2	1	0	0	0	1	1	1	1	1	1	0			1	1	1	0	1	0
济南市	2010	5	2	1	0	0	0	2	1	1	1	1	1	0			1	0	0	0	1	0
济南市	2010	5	2	1	0	0	0	2	1	1	1	1	0	1	1	0	1	0	0	0	0	0
济南市	2010	5	2	1	0	0	0	2	1	1	1	1	0	0			1	1	1	0	0	1
济南市	2010	5	2	1	0	0	0	2	1	1	1	0	0	0			1	0	0	0	0	0
济南市	2010	5	2	1	0	0	0	2	2	1	1	1	1	1	1	1	1	1	1	0	1	1
济南市	2010	5	2	1	0	0	0	2	1	1	1	1	1	0			1	1	1	0	0	0
青岛市	2010	1	2	1	0	0	0	2	1	1	1	1	0	0			0			0	0	1
青岛市	2010	2	2	1	0	0	0	3	1	1	1	0	0	0			1	0	1	0	0	1
济南市	2010	5	2	1	0	0	0	2	2	1	1	0	0	0			0			0	1	0
济南市	2010	5	2	1	0	0	0	2	2	1	1	1	1	0			0			0	1	0
济南市	2010	5	2	1	0	0	0	2	2	1	1	1	1	0			0			0	1	0
济南市	2010	5	2	1	0	0	0	2	2	1	0	1	1	0			0			0	1	1
济南市	2010	5	2	1	0	0	0	2	2	1	1	1	0	0			0			0	1	0
济南市	2010	5	2	1	0	0	0	2	1	1	1	1	1	0			1	1	1	0	0	0
济南市	2010	5	2	1	0	0	0	2	1	1	1	1	0	0			0			0	0	0
青岛市	2010	1	2	1	0	0	0	2	1	1	1	0	0	1	1	0	0			0	1	1
青岛市	2010	2	2	1	0	0	0	2	1	1	1	0	0	1	1	0	1	0	1	0	1	1
青岛市	2010	2	2	1	0	0	0	2	1	1	1	1	0	0			1	0	0	0	0	1
济南市	2010	5	2	1	0	0	0	3	1	2	1	1	0	0			0			0	1	0
济南市	2010	5	2	1	0	0	0	2	1	1	1	1	1	0			0			0	1	1
济南市	2010	5	2	1	0	0	0	2	2	1	1	1	1	0			1	1	1	0	1	1
济南市	2010	5	2	1	0	0	0	2	1	1	1	0	0	0			0			0	1	0
济南市	2010	5	2	1	0	0	0	2	2	1	1	1	1	0			0			0	1	1
济南市	2010	5	2	1	0	0	0	2	1	1	1	1	0	0			1	1	1	0	1	1
济南市	2010	5	2	1	0	0	0	3	2	1	1	0	0	0			1	1	1	0	1	1
青岛市	2010	2	2	1	0	0	0	2	1	1	1	0	0	1	1	0	0			0	0	1
青岛市	2010	2	2	1	0	0	0	1	1	1	1	1	0	1	0	0	0			0	1	1
青岛市	2010	1	2	1	0	0	0	1	1	1	1	1	0	1	1	0	0			0	0	1
青岛市	2010	2	2	1	0	0	0	3	2	1	1	0	0	0			0			0	0	1
济南市	2010	5	2	1	0	0	0	2	2	1	0	1	1	0			0			0	1	0
济南市	2010	5	2	1	0	0	0	2	1	1	1	1	0	0			0			0	1	1
济南市	2010	5	2	1	0	0	0	1	1	1	1	0	0	0			0			0	1	0
青岛市	2010	3	2	1	0	0	0	2	1	1	1	0	0	1	1	0	0			0	0	1
青岛市	2010	3	2	1	0	0	0	2	1	1	1	1	0	1	0	0	0			0	0	1
青岛市	2010	3	2	1	0	0	0	2	1	1	1	0	0	1	1	0	0			0	0	1
青岛市	2010	1	2	1	0	0	0	3	2	2	1	0	0	1	0	0	1	0	0	0	1	0
济南市	2010	5	2	1	0	0	0	2	2	1	1	1	0	0			0			0	1	1
济南市	2010	5	2	1	0	0	0	2	2	1	1	0	0	0			0			0	0	0
济南市	2010	5	2	1	0	0	0	2	2	1	0	1	1	0			0			0	1	1
济南市	2010	5	2	1	0	0	0	3	2	1	1	1	0	0			0			0	1	1
青岛市	2010	1	2	1	0	0	0	2	1	2	1	0	0	0			1	0	0	0	0	1
青岛市	2010	1	2	1	0	0	0	3	1	1	1	1	0	1	1	0	0			0	0	1
青岛市	2010	1	2	1	0	0	0	2	1	1	1	1	0	1	0	0	0			0	0	1
青岛市	2010	1	2	1	0	0	0	2	1	1	1	1	0	1	1	0	0			0	1	1
青岛市	2010	2	2	1	0	0	0	2	1	1	1	1	0	1	0	0	0			0	0	1
青岛市	2010	2	2	1	0	0	0	2	2	1	1	1	0	0			0			0	0	1
青岛市	2010	3	2	1	0	0	0	2	2	2	1	1	0	0			0			0	0	1
青岛市	2010	1	2	1	0	0	0	3	1	1	1	0	0	0			0			0	1	1
青岛市	2010	1	2	1	0	0	0	3	1	1	1	0	0	0			0			0	1	1
青岛市	2010	1	2	1	0	0	0	2	1	1	1	1	0	1	1	0	0			0	0	1
青岛市	2010	3	2	1	0	1	0	3	1	2	1	1	0	0			1	0	1	0	1	1
青岛市	2010	2	2	1	0	0	0	3	1	1	1	1	0	1	0	0	0			0	0	1
青岛市	2010	3	2	1	0	0	0	1	1	1	1	0	0	1	1	0	0			0	0	1
济南市	2010	5	2	1	0	0	0	2	2	1	1	1	1	0			0			0	1	1
济南市	2010	5	2	1	0	0	0	2	1	1	1	0	0	0			0			0	1	1
青岛市	2010	2	2	1	0	0	0	2	1	1	1	0	0	1	1	0	0			0	0	1
青岛市	2010	1	2	1	0	0	0	2	2	1	1	1	0	0			0			0	0	1
济南市	2010	5	2	1	0	0	0	2	2	1	1	1	0	0			1	1	1	0	1	1
青岛市	2010	2	2	1	0	0	0	2	2	1	1	0	0	0			0			0	0	1
青岛市	2010	3	2	1	0	0	0	3	2	1	1	1	0	0			0			0	0	1
青岛市	2010	2	2	1	0	0	0	2	1	1	1	1	0	1	1	0	0			0	0	1
青岛市	2010	2	2	1	0	0	0	2	1	1	1	0	0	1	0	0	0			0	0	1
青岛市	2010	2	2	1	0	0	0	1	1	1	1	1	0	1	1	0	0			0	0	1
青岛市	2010	1	2	1	0	0	0	2	1	1	1	0	0	1	1	0	0			0	0	1
青岛市	2010	3	2	1	0	0	0	3	1	1	1	0	0	0			0			0	0	1
青岛市	2010	1	2	1	0	0	0	3	2	1	1	0	0	0			0			0	0	1
青岛市	2010	2	2	1	0	0	0	2	1	1	1	0	0	1	0	0	0			0	0	1
青岛市	2010	3	2	1	0	0	0	3	1	1	1	0	0	1	1	0	0			0	1	1
青岛市	2010	3	2	1	0	1	0	2	1	1	1	0	0	1	1	0	0			0	0	0
青岛市	2010	1	2	1	0	0	0	2	1	1	1	1	0	1	1	0	0			0	1	1
青岛市	2010	1	2	1	0	0	0	3	2	2	1	1	0	0			1	0	0	0	0	1
青岛市	2010	3	2	1	0	0	0	2	1	1	1	1	0	1	1	0	0			0	0	1
青岛市	2010	2	2	1	0	0	0	2	1	1	1	1	0	1	1	0	0			0	1	1
青岛市	2010	1	2	1	0	0	0	3	1	2	1	1	0	1	1	0	1	0	1	0	0	1
青岛市	2010	2	2	1	0	0	0	2	1	1	1	1	0	1	1	0	0			0	1	1
青岛市	2010	2	2	1	0	0	0	2	1	1	1	1	0	0			0			0	1	1
青岛市	2010	3	2	1	0	0	0	2	1	1	1	0	0	1	0	0	0			0	0	1
青岛市	2010	3	2	1	0	0	0	2	1	1	1	0	0	1	1	0	0			0	0	1
济南市	2010	5	2	1	0	0	0	2	2	1	0	1	1	0			0			0	1	0
济南市	2010	5	2	1	0	0	0	2	2	1	1	0	0	0			0			0	1	1
济南市	2010	5	2	1	0	0	0	2	1	1	1	0	0	0			0			0	1	1
青岛市	2010	2	2	1	0	0	0	2	1	1	1	1	0	1	0	0	0			0	0	1
青岛市	2010	1	2	1	0	0	0	3	1	2	1	0	0	1	0	0	1	0	0	0	1	1
青岛市	2010	2	2	1	0	1	0	2	1	1	1	1	0	1	0	0	0			0	1	1
青岛市	2010	2	2	1	0	0	0	5	1	2	1	1	0	1	0	0	1	0	0	0	1	1
青岛市	2010	1	2	1	0	1	0	3	1	2	1	0	0	0			0			0	0	1
青岛市	2010	2	2	1	0	1	0	4	1	2	1	1	0	0			0			0	0	1
青岛市	2010	3	2	1	0	0	0	4	1	2	1	0	0	1	0	0	1	0	0	0	0	1
青岛市	2010	1	2	1	0	0	0	4	1	2	1	1	0	0			1	0	0	0	0	1
青岛市	2010	2	2	1	0	0	0	2	1	1	1	0	0	1	0	0	0			0	1	1
青岛市	2010	1	2	1	0	0	0	3	1	1	1	0	0	1	0	0	0			0	1	1
青岛市	2010	1	2	1	0	0	0	3	2	1	1	1	0	0			0			0	1	1
青岛市	2010	1	2	1	0	1	0	3	2	1	1	1	0	0			0			0	1	1
青岛市	2010	3	2	1	0	0	0	3	1	1	1	0	0	1	1	0	0			0	0	1
滨州市	2010	1	2	1	0	0	0	2	2	1	1	1	1	0			0			0	1	1
滨州市	2010	1	2	1	0	0	0	2	1	1	0	1	1	0			0			0	1	1
滨州市	2010	1	2	1	0	0	0	2	1	1	1	1	1	0			0			0	1	1
滨州市	2010	1	2	1	0	0	0	2	1	1	1	1	1	0			0			0	1	0
滨州市	2010	1	2	1	0	0	0	2	2	2	1	1	1	0			1	1	1	0	1	1
滨州市	2010	1	2	1	0	0	0	2	2	1	1	0	0	0			0			0	1	0
滨州市	2010	1	2	1	0	0	0	2	1	2	0	1	1	0			0			0	1	0
滨州市	2010	1	2	1	0	0	0	2	1	1	1	1	0	0			0			0	1	0
滨州市	2010	1	2	1	0	0	0	2	1	1	1	1	0	0			0			0	1	0
滨州市	2010	1	2	1	0	0	0	2	1	1	1	1	0	0			0			0	1	1
滨州市	2010	1	2	1	0	0	0	2	2	1	1	1	0	1			0			0	1	1
滨州市	2010	1	2	1	0	0	0	2	2	1	0	1	1	0			0			0	1	1
滨州市	2010	1	2	1	0	0	0	2	1	1	0	1	1	0			0			0	1	0
滨州市	2010	1	2	1	0	0	0	2	2	1	0	1	1	0			0			0	1	1
滨州市	2010	1	2	1	0	0	0	2	2	1	0	1	1	0			0			0	1	0
滨州市	2010	1	2	1	0	0	0	2	2	2	0	1	1	0			0			0	1	1
滨州市	2010	1	2	1	0	0	0	2	2	1	0	1	1	0			0			0	1	1
滨州市	2010	1	2	1	0	0	0	2	2	1	0	1	1	0			0			0	1	1
滨州市	2010	1	2	1	0	0	0	2	1	1	0	1	1	0			0			0	1	1
滨州市	2010	1	2	1	0	0	0	2	1	1	0	1	1	0			0			0	1	1
滨州市	2010	4	2	1	0	0	0	2	1	2							1	0	0	0	1	0
滨州市	2010	2	2	1	0	0	0	2	2	1	0	1	1	0			0			0	1	1
滨州市	2010	1	2	1	0	0	0	2	1	1	0	1	1	0			0			0	1	1
烟台市	2010	1	2	1	0	0	0	2	1	1	1	1	1	1	1	1	0			0	0	0
烟台市	2010	1	2	1	0	0	0	2	1	1	1	1	1	1	1	1	0			0	1	0
烟台市	2010	1	2	1	0	0	0	2	1	1	1	1	1	1	1	1	0			0	1	1
烟台市	2010	1	2	1	0	0	0	2	1	1	1	1	1	1	1	1	1	1	1	0	1	1
烟台市	2010	1	2	1	0	0	0	2	2	1	1	0	0	1	0	0	0			0	1	1
烟台市	2010	1	2	1	0	0	0	2	2	1	1	1	1	0			0			0	1	1
烟台市	2010	5	2	1	0	0	0	2	2	3	1	1	1	0			0			0	1	1
烟台市	2010	2	2	1	0	0	0	2	2	1	1	1	0	1	1	0	0			0	1	1
烟台市	2010	2	2	1	0	0	0	1	1	1	1	1	0	1	1	0	0			0	1	1
烟台市	2010	5	2	1	0	0	0	2	1	1	1	1	1	0			0			0	1	1
烟台市	2010	1	2	1	0	0	0	2	1	1	1	1	1	1	1	1	0			0	1	1
烟台市	2010	1	2	1	0	0	0	2	1	1	1	1	1	1	1	1	0			0	1	1
烟台市	2010	1	2	1	0	0	0	2	1	1	1	1	1	1	1	1	0			0	1	1
烟台市	2010	1	2	1	0	0	0	2	2	1	1	1	1	0			0			0	1	1
烟台市	2010	1	2	1	0	0	0	2	2	1	0	1	1	0			1	0	1	0	1	1
烟台市	2010	1	2	1	0	0	0	2	1	1	1	1	0	1	1	0	0			0	1	1
烟台市	2010	1	2	1	0	0	0	2	1	1	1	1	0	1	1	0	0			0	1	1
烟台市	2010	1	2	1	0	0	0	2	1	1	1	1	1	1	1	1	1	1	1	0	1	1
烟台市	2010	1	2	1	0	0	0	2	1	1	1	1	1	0			1	1	1	0	1	1
烟台市	2010	5	2	1	0	0	0	2	2	1	1	1	0	0			0			0	1	0
烟台市	2010	5	2	1	0	0	0	2	2	1	1	1	0	1	1	0	0			0	1	0
烟台市	2010	1	2	1	0	0	0	2	2	1	1	0	0	0			0			0	1	1
烟台市	2010	5	2	1	0	0	0	2	1	1	1	1	0	0			1	0	0	0	1	1
烟台市	2010	5	2	1	0	0	0	2	2	1	1	1	0	0			0			0	1	1
烟台市	2010	5	2	1	0	0	0	2	2	1	1	1	1	0			0			0	1	1
烟台市	2010	1	2	1	0	0	0	1	1	1	1	1	1	1	1	1	0			0	1	1
烟台市	2010	1	2	1	0	0	0	2	1	1	1	1	1	1	1	1	0			0	1	1
烟台市	2010	1	2	1	0	0	0	2	1	1	1	1	0	1	1	1	0			0	1	0
烟台市	2010	5	2	1	0	0	0	2	2	1	1	1	1	0			0			0	1	0
烟台市	2010	1	2	1	0	0	0	1	1	1	1	1	0	1	1	0	0			0	0	0
烟台市	2010	1	2	1	0	0	0	2	2	1	1	1	1	0			0			0	1	1
烟台市	2010	1	2	1	0	0	0	3	1	1	1	0	0	1	0	0	0			0	1	1
烟台市	2010	1	2	1	0	0	0	4	2	3	1	0	0	0			0			0	1	1
烟台市	2010	5	2	1	0	0	0	2	2	1	1	0	0	0			0			0	1	0
烟台市	2010	5	2	1	0	0	0	2	2	1							0			0	1	0
烟台市	2010	5	2	1	0	0	0	2	2	1	1	1	1	0			0			0	1	1
烟台市	2010	5	2	1	0	0	0	2	1	1		1	1				0			0	1	1
烟台市	2010	5	2	1	0	0	0	2	2	1	1	1	0	0			0			0	1	0
烟台市	2010	5	2	1	0	0	0	2	2	1	1	1	0	0			0			0	1	1
烟台市	2010	5	2	1	0	0	0	2	2	1	1	1	0	0			0			0	1	1
烟台市	2010	5	2	1	0	0	0	2	1	1	1	1	1	0			0			0	1	1
烟台市	2010	5	2	1	0	0	0	2	2	1	1	0	0	0			0			0	1	0
烟台市	2010	5	2	1	0	0	0	2	2	1	0	1	1	0			0			0	1	1
烟台市	2010	5	2	1	0	0	0	2	2	1	1	1	1	0			0			0	1	1
烟台市	2010	5	2	1	0	0	0	2	2	1	1	1	0	1	1	0	1			1	1	0
烟台市	2010	5	2	1	0	0	0	1	1	1	1	0	0	1	1	0	0			0	0	0
烟台市	2010	1	2	1	0	0	0	2	1	1	1	1	1	1	1	1	0			0	1	1
烟台市	2010	1	2	1	0	0	0	2	1	1	1	1	1	0			1	1	1	0	1	0
烟台市	2010	1	2	1	0	0	0	1	1	1	1	1	1	0			0			0	1	0
烟台市	2010	5	2	1	0	0	0	2	2	1	0	1	1	0			0			0	1	0
淄博市	2010	2	2	1	0	0	0	2	1	1	1	1	1	1	1	1	0			0	0	1
淄博市	2010	2	2	1	0	0	0	2	1	1	1	1	0	0			0			0	0	0
淄博市	2010	2	2	1	0	0	0	2	1	1	1	1	0	0			0			0	1	0
淄博市	2010	5	2	1	0	0	0	2	1	1	0	1	1	0			0			0	1	1
淄博市	2010	5	2	1	0	0	0	2	2	1	0	1	1	0			0			0	1	1
烟台市	2010	1	2	1	0	0	0	2	1	1	1	1	0	1	1					0	0	1
烟台市	2010	1	2	1	0	0	0	1	1	1	1	1	1				1	0	0	0	0	1
淄博市	2010	5	2	1	0	0	0	2	2	1	1	0	0	0			0			0	1	1
淄博市	2010	4	2	1	0	0	0	2	2	1	0	1	1	0			0			0	1	1
淄博市	2010	5	2	1	0	0	0	2	1	1	0	1	1	0			1	1	1	0	1	1
淄博市	2010	2	2	1	0	0	0	3	2	2	1	1	0	0			0			0	1	1
淄博市	2010	1	2	1	0	0	0	2	1	1	1	1	1	1	1	1	1	1	1	0	1	1
淄博市	2010	5	2	1	0	0	0	2	2	1	1	1	0	0			0			0	1	1
淄博市	2010	2	2	1	0	0	0	3	2	1	1	1	1	0			1	1	1	0	1	0
淄博市	2010	5	2	1	0	0	0	3	1	1	1	1	0	0			0			0	1	0
淄博市	2010	5	2	1	0	0	0	2	1	1	1	1	1	0			1	0	1	0	0	1
淄博市	2010	1	2	1	0	0	0	3	1	1	1	1	0	0			0			0	1	1
淄博市	2010	5	2	1	0	0	0	2	2	1	1	0	0	0			0			0	1	1
烟台市	2010	1	2	1	0	0	0	2	1	1	1	1	0	0			0			0	1	1
烟台市	2010	5	2	1	0	0	0	2	2	1	1	1	0	0			0			0	1	1
烟台市	2010	5	2	1	0	0	0	2	1	1	1	0	0	1	0	0	1	0	1	0	1	1
烟台市	2010	5	2	1	0	0	0	3	2	2	1	1	0	0			0			0	1	1
烟台市	2010	5	2	1	0	0	0	3	2	1	1	1	1	0			1	1	1	0	1	1
烟台市	2010	5	2	1	0	0	0	4	1	2	1	0	0	0			0			0	0	1
济宁市	2010	3	2	1	0	0	0	2	1	1	1	0	0	0			0			0	1	1
烟台市	2010	5	2	1	0	0	0	2	2	1	1	1	0	0			0			0	1	1
烟台市	2010	5	2	1	0	0	0	2	1	1	1	0	0	1	0	0	0			0	0	1
济宁市	2010	3	2	1	0	0	0	2	1	1	1	0	0	0			0			0	1	1
烟台市	2010	1	2	1	0	0	0	2	2	1	1	1	1	0			0			0	0	1
烟台市	2010	1	2	1	0	0	0	1	1	1	1	1	1	0			0			0	1	1
烟台市	2010	1	2	1	0	0	0	3	1	3	1			0			0			0	1	0
烟台市	2010	1	2	1	0	0	0	2	2	1	1	1	1	0			0			0	1	0
烟台市	2010	1	2	1	0	0	0	1	1	1	1	1	1				1	0	0	0	0	1
烟台市	2010	1	2	1	0	0	0	2	1	2	1	1	1	0			0			0	1	0
济宁市	2010	3	2	1	0	0	0	2	1	1	0	1	1	0			0			0	1	1
烟台市	2010	1	2	1	0	0	0	2	2	1	0	1	1	0			0			0	1	1
烟台市	2010	1	2	1	0	0	0	2	1	1	1	1	1	1	1	1	1	1	1	0	1	0
烟台市	2010	1	2	1	0	0	0	3	1	3	1	1	0	0			0			0	0	0
济宁市	2010	3	2	1	0	0	0	2	1	1	1	1	0	1	1	0	0			0	1	1
济宁市	2010	3	2	1	0	0	0	5	2	2	1	0	0	0			0			0	1	0
济宁市	2010	3	2	1	0	0	0	2	2	1	1	1	1	0			0			0	1	1
烟台市	2010	1	2	1	0	0	0	1	2	1	1	1	1	1	1	1	1	1	1	0	1	1
济宁市	2010	3	2	1	0	0	0	3	1	2	1	0	0	0			1	0	0	0	1	0
烟台市	2010	5	2	1	0	0	0	2	2	1	1	1	1	0			0			0	1	1
济宁市	2010	3	2	1	0	0	0	4	1	2	1	0	0	1	0	0	0			0	0	0
烟台市	2010	1	2	1	0	0	0	2	2	1	1	1	0	0			0			0	1	1
聊城市	2010	4	2	1	0	0	0	1	1	1	1	0	0	1	1	1	0			0	1	1
聊城市	2010	4	2	1	0	0	0	2	1	1	1	0	0	0			0			0	1	0
聊城市	2010	3	2	1	0	0	0	5	1	2	0	1	1	0			1	0	1	0	1	1
聊城市	2010	3	2	1	0	0	0	2	2	1	0	1	1	0			1	0	1	0	0	1
聊城市	2010	3	2	1	0	0	0	2	1	2	0	1	1	0			0			0	0	1
聊城市	2010	3	2	1	0	0	0	2	1	1	0	1	1	0			0			0	0	0
聊城市	2010	3	2	1	0	0	0	2	1	1	0	1	1	0			0			0	0	1
聊城市	2010	3	2	1	0	0	0	2	1	1	1	1	1	0			0			0	0	1
聊城市	2010	3	2	1	0	0	0	2	1	1	0	1	1	0			0			0	0	0
聊城市	2010	3	2	1	0	0	0	2	1	2	0	1	1	0			0			0	0	1
聊城市	2010	3	2	1	0	0	0	2	1	2	0	1	1	0			0			0	0	1
聊城市	2010	2	2	1	0	0	0	2	1	1	0	1	1	0			0			0	0	1
聊城市	2010	2	2	1	0	0	0	2	1	1	0	1	1	0			0			0	0	1
聊城市	2010	2	2	1	0	0	0	2	1	2	0	1	1	0			0			0	0	1
聊城市	2010	2	2	1	0	0	0	2	1	2	0	1	1	0			0			0	0	1
聊城市	2010	2	2	1	0	0	0	2	1	1	0	1	1	0			0			0	0	1
聊城市	2010	2	2	1	0	0	0	2	1	1	0	1	1	0			1	0	1	0	0	1
聊城市	2010	2	2	1	0	0	0	2	1	1	0	1	1	0			1	0	1	0	0	1
聊城市	2010	2	2	1	0	0	0	2	1	1	0	1	1	0			0			0	0	1
聊城市	2010	2	2	1	0	0	0	2	1	1	0	1	1	0			0			0	0	1
聊城市	2010	2	2	1	0	0	0	2	1	1	0	1	1	0			1	0	1	0	0	1
聊城市	2010	3	2	1	0	0	0	2	1	1	0	1	1	0			0			0	0	1
聊城市	2010	3	2	1	0	0	0	2	1	1	0	1	1	0			1	0	1	0	0	1
聊城市	2010	3	2	1	0	0	0	2	1	1	0	1	1	0			1	0	1	0	0	1
聊城市	2010	3	2	1	0	0	0	2	1	1	0	1	1	0			0			0	0	1
聊城市	2010	3	2	1	0	0	0	2	1	2	0	1	1	0			0			0	0	0
聊城市	2010	4	2	1	0	0	0	1	1	1	0	1	1	0			1	1	1	0	0	1
聊城市	2010	4	2	1	0	0	0	3	1	3	1	1	1	0			0			0	1	1
聊城市	2010	4	2	1	0	0	0	2	2	2	0	1	1	0			1	0	0	0	1	1
聊城市	2010	3	2	1	0	0	0	3	1	2	1	0	0	0			0			0	1	1
聊城市	2010	2	2	1	0	0	0	3	1	2	1	1	0	0			0			0	0	1
聊城市	2010	4	2	1	0	0	0	3	1	2	1	1	0	0			0			0	1	1
济南市	2010	5	2	1	0	0	1	1	1	1	1	1	0	1	1	0	0			0	1	1
济南市	2010	5	2	1	0	0	1	2	2	1	1	1	1	0			0			0	1	0
济南市	2010	5	2	1	0	0	1	2	1	1	1	1	0	0			0			0	1	0
青岛市	2010	2	2	1	0	0	1	3	1	2	1	1	0	1	0	0	1	0	0	0	0	1
青岛市	2010	2	2	1	0	0	1	3	1	1	1	1	0	1	1	0	0			0	1	1
青岛市	2010	3	2	1	0	0	1	3	1	1	1	0	0	1	1	0	0			0	1	1
青岛市	2010	2	2	1	0	1	1	4	2	2	1	0	0	0			1	0	0	0	0	1
青岛市	2010	2	2	1	0	0	1	3	1	1	1	1	0	1	1	0	0			0	0	1
青岛市	2010	2	2	1	0	0	1	3	1	1	1	1	0	1	1	0	0			0	0	1
青岛市	2010	2	2	1	0	0	1	2	1	1	1	0	0	1	1	0	0			0	1	1
烟台市	2010	5	2	1	0	0	1	2	2	1	1	1	1	0			0			0	1	1
烟台市	2010	1	2	1	0	0	1	2	1	1	1	1	1	1	1	1	1	1	1	0	1	1
烟台市	2010	1	2	1	0	0	1	2	1	1	1	0	0	1	0	0	0			0	1	1
烟台市	2010	1	2	1	0	0	1	2	1	1	1	1	1	1	1	1	0			0	1	1
烟台市	2010	1	2	1	0	0	1	2	2	1	1	1	1	1	1	1	0			0	1	1
烟台市	2010	5	2	1	0	0	1	2	1	1	1	0	0	0			0			0	0	0
烟台市	2010	5	2	1	0	0	1	2	1	1	1	0	0	1	0	0	1	0	0	0	0	1
烟台市	2010	1	2	1	0	0	1	2	1	1	1	1	1	1	1	1	0			0	1	1
烟台市	2010	1	2	1	0	0	1	2	1	1	1	1	1	1	1	1	1	1	1	0	1	1
烟台市	2010	5	2	1	0	0	1	2	2	1	0	1	1	0			0			0	1	0
烟台市	2010	1	2	1	0	0	1	2	1	1	0	1	1	0			0			0	1	0
济南市	2010	5	2	1	1	0	0	3	1	2	1	1	1	0			1	0	0	0	1	0
济南市	2010	5	2	1	1	0	0	2	1	1	1	0	0	0			0			0	1	0
烟台市	2010	5	2	1	1	0	0	4	2	2		0					1	0	0	0	1	0
淄博市	2010	1	2	1	1	0	0	2	1	1	1	1	1	0			0			0	1	1
烟台市	2010	1	2	1	1	0	0	1	1	1	1	1	1	1	1	1	0			0	0	1
烟台市	2010	1	2	1	1	0	0	1	2	1	1	1	1	0			0			0	0	1
菏泽市	2010	4	2	1	1	0	1	2	1	1	1	1	0	0			0			0	1	0
烟台市	2010	1	2	1	1	0	1	2	2	1	1	1	0	1	1	1	1	1	1	0	1	0
菏泽市	2010	3	1	0				2	1	1	0	1	1	0			0			0	1	1
菏泽市	2010	3	1	0				4	1	2	0	1	1	0			1	0	1	0	1	0
菏泽市	2010	4	1	0				2	1	1	0	1	1	0			0			0	0	0
菏泽市	2010	5	1	0				2	2	1	1	0	0	0			0			0	1	1
菏泽市	2010	5	1	0				3	1	2	0	1	1	0			0			0	1	1
菏泽市	2010	1	1	0				2	2	1	1	1	0	0			0			0	1	1
滨州市	2010	1	1	0				2	2	1	0	1	1	0			0			0	1	0
滨州市	2010	1	1	0				3	1	3	0	1	1	0			0			0	1	0
滨州市	2010	1	1	0				3	1	2	1	0	0	0			1	0	0	0	1	0
烟台市	2010	1	1	0				2	2	1	1	1	1	0			0			0	1	1
烟台市	2010	5	1	0				3	2	2	1	0	0	0			1	0	0	0	1	1
淄博市	2010	5	1	0				2	1	1	0	1	1	0			0			0	1	1
菏泽市	2010	4	1	1	0	0	0	2	1	1	1	1	1	1	1	1	0			0	1	0
菏泽市	2010	4	1	1	0	0	0	3	2	2	0	1	1	0			1	0	0	0	1	0
菏泽市	2010	4	1	1	0	0	0	2	1	2	0	1	1	0			1	0	0	0	0	0
菏泽市	2010	4	1	1	0	0	0	2	1	1	1	0	0	0			1	0	0	0	0	0
菏泽市	2010	4	1	1	0	0	0	3	1	1	1	0	0	0			1	0	0	0	1	1
菏泽市	2010	5	1	1	0	0	0	2	2	1	0	1	1	0			0			0	1	0
菏泽市	2010	5	1	1	0	0	0	3	2	2	1	1	0	0			1	0	1	0	1	1
菏泽市	2010	5	1	1	0	0	0	2	2	1	1	0	0	0			1	0	1	0	1	1
菏泽市	2010	5	1	1	0	0	0	3	1	2	1	0	0	0			0			0	1	1
菏泽市	2010	4	1	1	0	0	0	2	1	1	1	0	0	0			1	0	0	0	1	1
菏泽市	2010	4	1	1	0	0	0	2	1	1	1	0	0	0			0			0	1	1
菏泽市	2010	4	1	1	0	0	0	2	1	1	1	1	1	0			0			0	0	1
菏泽市	2010	4	1	1	0	0	0	3	1	1	1	1	1	0			0			0	1	1
菏泽市	2010	4	1	1	0	0	0	3	1	2	1	0	0	0			0			0	1	1
菏泽市	2010	4	1	1	0	0	0	2	2	1	1	1	1	0			0			0	1	0
菏泽市	2010	4	1	1	0	0	0	2	1	1	1	0	0	0			0			0	1	0
菏泽市	2010	1	1	1	0	0	0	2	1	1	1	1	0	0			0			0	1	1
菏泽市	2010	3	1	1	0	0	0	2	1	1	1	1	1	0			0			0	1	1
菏泽市	2010	3	1	1	0	0	0	3	1	2	1	1	0	0			0			0	0	1
菏泽市	2010	3	1	1	0	0	0	2	2	1	1	1	0	0			0			0	0	1
菏泽市	2010	3	1	1	0	0	0	2	1	1	0	1	1	0			1	0	0	1	1	0
菏泽市	2010	3	1	1	0	0	0	3	2	2	1	0	0	0			0			0	1	0
菏泽市	2010	3	1	1	0	0	0	3	1	3	1	1	1	0			0			0	1	0
菏泽市	2010	3	1	1	0	0	0	4	1	3	1	0	0	0			0			0	1	0
菏泽市	2010	3	1	1	0	0	0	2	1	1	1	0	0	0			1	0	0	0	1	1
菏泽市	2010	4	1	1	0	0	0	3	1	1	1	1	1	0			1	0	0	0	1	1
菏泽市	2010	4	1	1	0	0	0	2	1	1	1	1	1	1	1	0	1	0	0	0	1	1
菏泽市	2010	4	1	1	0	0	0	2	1	1	0	1	1	0			0			0	1	1
菏泽市	2010	4	1	1	0	0	0	2	2	1	1	1	1	0			1	0	0	0	1	0
菏泽市	2010	4	1	1	0	0	0	1	1	1	1	1	0	0			0			0	0	1
菏泽市	2010	4	1	1	0	0	0	1	1	1	1	1	0	0			0			0	0	1
菏泽市	2010	4	1	1	0	0	0	2	1	1	1	0	0	0			0			0	1	1
菏泽市	2010	4	1	1	0	0	0	3	1	2	0	1	1	0			1	0	0	0	1	0
菏泽市	2010	4	1	1	0	0	0	2	1	1	1	1	1	1	0	0	1	0	0	0	1	1
菏泽市	2010	4	1	1	0	0	0	2	1	2	1	1	1	0			1	0	0	0	1	1
菏泽市	2010	3	1	1	0	0	0	3	1	1	0	1	1	0			1	0	0	0	1	1
菏泽市	2010	3	1	1	0	0	0	2	2	1	1	1	0	0			0			0	1	1
菏泽市	2010	3	1	1	0	0	0	3	1	1	1	1	0	0			0			0	1	1
菏泽市	2010	3	1	1	0	0	0	2	2	1	1	1	0	0			0			0	1	1
菏泽市	2010	3	1	1	0	0	0	2	1	1	1	1	0	0			0			0	1	1
菏泽市	2010	4	1	1	0	0	0	2	2	1	0	1	1	0			0			0	1	1
菏泽市	2010	4	1	1	0	0	0	2	1	1	1	1	1	1	0	0	1	0	0	0	1	1
菏泽市	2010	4	1	1	0	0	0	2	1	1	1	1	1	0			1	0	1	0	1	1
菏泽市	2010	4	1	1	0	0	0	2	1	1	1	1	1	0			0			0	1	0
菏泽市	2010	3	1	1	0	0	0	3	1	2	0	1	1	0			0			0	1	1
菏泽市	2010	3	1	1	0	0	0	2	1	2	0	1	1	0			1	0	1	0	1	0
菏泽市	2010	3	1	1	0	0	0	1	1	1	1	1	0	0			1	0	0	0	1	0
菏泽市	2010	4	1	1	0	0	0	2	1	1	1	1	1	0			1	0	0	0	1	1
菏泽市	2010	3	1	1	0	0	0	2	1	1	1	1	1	0			1	0	1	0	1	0
菏泽市	2010	3	1	1	0	0	0	4	1	2	0	1	1	0			1	0	0	0	0	0
菏泽市	2010	3	1	1	0	0	0	3	1	1	0	1	1	0			1	0	0	0	1	0
菏泽市	2010	3	1	1	0	0	0	3	1	2	0	1	1	0			0			0	1	1
菏泽市	2010	4	1	1	0	0	0	2	2	2	1	1	0	1	0	0	0			0	1	0
菏泽市	2010	4	1	1	0	0	0	1	1	1	1	1	1	0			0			0	1	0
菏泽市	2010	4	1	1	0	0	0	3	1	3	1	1	0	0			0			0	1	1
菏泽市	2010	4	1	1	0	0	0	2	1	1	1	1	1	0			1	0	1	0	1	1
菏泽市	2010	4	1	1	0	0	0	3	1	1	1	1	1	0			1	0	0	0	1	1
菏泽市	2010	4	1	1	0	0	0	3	1	1	1	1	1	0			1	0	0	0	1	1
菏泽市	2010	4	1	1	0	0	0	3	1	1	1	1	1	0			1	1	1	0	1	1
菏泽市	2010	4	1	1	0	0	0	3	1	3	1	0	0	0			0			0	1	0
菏泽市	2010	4	1	1	0	0	0	2	1	1	1	1	1	0			0			0	1	1
菏泽市	2010	4	1	1	0	0	0	2	1	1	1	0	0	0			0			0	1	1
菏泽市	2010	4	1	1	0	0	0	2	1	1	1	0	0	0			0			0	1	1
菏泽市	2010	4	1	1	0	0	0	2	1	1	1		0	0			0			0	1	1
菏泽市	2010	4	1	1	0	0	0	4	1	3	1	1	0	0			0			0	1	1
菏泽市	2010	1	1	1	0	0	0	2	1	1	1	1	0	0			0			0	0	1
菏泽市	2010	1	1	1	0	0	0	2	1	1	1	1	0	0			0			0	1	1
菏泽市	2010	1	1	1	0	0	0	2	1	1	1	1	1	0			0			0	1	0
菏泽市	2010	1	1	1	0	0	0	2	1	1	1	0	1	0			0			0	1	0
菏泽市	2010	1	1	1	0	0	0	2	1	1	1	1	1	0			0			0	1	0
菏泽市	2010	1	1	1	0	0	0	2	1	1	1	0	0	0			0			1	1	0
菏泽市	2010	1	1	1	0	0	0	2	1	1	0	1	1	0			1	0	1	0	1	0
菏泽市	2010	1	1	1	0	0	0	2	1	1	1	1	0	0			0			0	1	1
菏泽市	2010	1	1	1	0	0	0	4	1	2	1	1	0	0			1	0	0	0	1	0
菏泽市	2010	1	1	1	0	0	0	2	1	2	1	1	0	0			0			0	1	1
菏泽市	2010	1	1	1	0	0	0	2	1	2	1	1	0	0			0			0	1	1
菏泽市	2010	1	1	1	0	0	0	2	1	1	1	1	1	0			0			0	1	0
菏泽市	2010	1	1	1	0	0	0	2	1	1	1	1	0	0			0			0	1	0
菏泽市	2010	1	1	1	0	0	0	2	1	1	1	1	1	0			0			0	1	0
菏泽市	2010	1	1	1	0	0	0	2	1	1	1	1	0	0			1	0	1	0	1	0
菏泽市	2010	1	1	1	0	0	0	2	1	2	0	1	1	0			0			0	0	1
菏泽市	2010	1	1	1	0	0	0	2	1	1	0	1	1	0			0			0	1	1
菏泽市	2010	1	1	1	0	0	0	4	1	2	1	1	0	0			1	0	0	0	1	0
菏泽市	2010	1	1	1	0	0	0	4	1	2	1	1	0	0			1	0	0	0	1	0
菏泽市	2010	4	1	1	0	0	0	2	1	1	1	1	1	0			0			0	1	1
菏泽市	2010	4	1	1	0	0	0	3	1	1	1	1	1	0			0			0	1	1
菏泽市	2010	4	1	1	0	0	0	2	1	1	0	1	1	0			1	0	0	0	1	0
菏泽市	2010	4	1	1	0	0	0	2	1	1	1	0	0	0			0			0	1	0
菏泽市	2010	3	1	1	0	0	0	3	1	2	1	1	0	0			0			0	1	1
菏泽市	2010	3	1	1	0	0	0	4	1	2	0	1	1	0			0			0	0	1
菏泽市	2010	3	1	1	0	0	0	2	1	1	0	1	1	0			0			0	1	1
菏泽市	2010	3	1	1	0	0	0	2	1	1	1	1	0	0			0			0	1	1
菏泽市	2010	4	1	1	0	0	0	3	1	1	1	0	0	0			0			0	1	1
菏泽市	2010	4	1	1	0	0	0	2	1	1	1	0	0	0			0			0	1	1
菏泽市	2010	4	1	1	0	0	0	4	1	3	1	0	0	0			0			0	1	0
菏泽市	2010	3	1	1	0	0	0	3	1	1	1	0	0	0			0			0	1	0
菏泽市	2010	3	1	1	0	0	0	4	1	3	1	0	0	0			0			0	1	1
菏泽市	2010	4	1	1	0	0	0	2	1	1	1	1	1	0			0			0	1	1
菏泽市	2010	4	1	1	0	0	0	3	1	1	1	1	1	0			0			0	1	1
菏泽市	2010	1	1	1	0	0	0	2	1	1	1	1	0	0			0			0	1	0
菏泽市	2010	1	1	1	0	0	0	2	1	1	1	1	1	0			0			0	1	0
菏泽市	2010	1	1	1	0	0	0	2	2	1	1	1	1	0			0			0	1	0
菏泽市	2010	1	1	1	0	0	0	2	2	1	1	1	0	0			0			0	0	1
菏泽市	2010	3	1	1	0	0	0	2	1	1	1	1	0	0			0			0	1	1
菏泽市	2010	3	1	1	0	0	0	3	1	2	1	1	0	0			0			0	1	1
菏泽市	2010	3	1	1	0	0	0	2	1	1	1	1	0	0			0			0	1	1
菏泽市	2010	3	1	1	0	0	0	3	1	1	1	1	0	0			0			0	1	1
菏泽市	2010	3	1	1	0	0	0	2	1	1	1	1	0	0			0			0	1	1
菏泽市	2010	4	1	1	0	0	0	2	1	1	1	0	0	0			0			0	1	0
菏泽市	2010	4	1	1	0	0	0	3	1	2	1	1	1	0			0			0	1	1
菏泽市	2010	3	1	1	0	0	0	3	1	2	1	1	0	0			0			0	1	0
菏泽市	2010	3	1	1	0	0	0	2	2	1	1	1	0	0			0			0	1	1
菏泽市	2010	4	1	1	0	0	0	2	1	1	1	1	0	0			1	0	1	0	1	0
菏泽市	2010	4	1	1	0	0	0	1	1	1	0	1	1	0			0			0	1	1
菏泽市	2010	1	1	1	0	0	0	2	1	1	1	1	0	0			0			0	1	1
菏泽市	2010	1	1	1	0	0	0	2	2	1	1	0	1	0			0			0	1	0
菏泽市	2010	1	1	1	0	0	0	2	1	1	1	1	1	0			1	0	0	0	1	0
菏泽市	2010	1	1	1	0	0	0	2	1	1	1	1	0	1	1	0	0			0	1	0
菏泽市	2010	5	1	1	0	0	0	2	1	1	0	1	1	0			0			0	1	1
菏泽市	2010	5	1	1	0	0	0	2	2	1	1	1	1	0			0			0	1	1
菏泽市	2010	1	1	1	0	0	0	2	1	2	0	1	1	0			1	0	1	0	1	0
菏泽市	2010	1	1	1	0	0	0	2	1	1	0	1	1	0			1	0	1	0	1	0
菏泽市	2010	1	1	1	0	0	0	2	1	1	0	1	1	0			1	0	1	0	0	0
菏泽市	2010	1	1	1	0	0	0	3	1	2	0	1	1	0			0			0	1	0
菏泽市	2010	1	1	1	0	0	0	2	1	1	1	1	0	0			1	0	0	0	1	0
菏泽市	2010	3	1	1	0	0	0	3	1	2	0	1	1	0			1	0	1	0	1	0
菏泽市	2010	3	1	1	0	0	0	2	2	1	1	1	0	0			0			0	1	1
菏泽市	2010	3	1	1	0	0	0	2	2	1	0	1	1	0			0			0	1	1
菏泽市	2010	3	1	1	0	0	0	2	1	1	0	1	1	0			0			0	1	1
菏泽市	2010	3	1	1	0	0	0	2	1	1	0	1	1	0			1	0	0	0	1	0
菏泽市	2010	3	1	1	0	0	0	2	1	1	1	1	1	0			0			0	1	0
菏泽市	2010	4	1	1	0	0	0	1	1	1	1	0	0	0			0			0	1	1
菏泽市	2010	4	1	1	0	0	0	3	1	2	1	1	1	0			1	0	1	0	1	1
菏泽市	2010	4	1	1	0	0	0	2	1	1	1	0	0	0			0			0	1	1
菏泽市	2010	4	1	1	0	0	0	2	1	1	0	1	1	0			1	0	0	0	0	0
菏泽市	2010	4	1	1	0	0	0	2	1	1	0	1	1	0			0			0	1	0
菏泽市	2010	4	1	1	0	0	0	2	1	1	0	1	1	0			1	0	0	0	1	1
菏泽市	2010	1	1	1	0	0	0	2	1	1	0	1	1	0			0			0	1	0
菏泽市	2010	1	1	1	0	0	0	2	1	1	1	1	1	1	1	1	0			0	1	0
菏泽市	2010	1	1	1	0	0	0	2	1	2	1	1	1	1	1	1	0			0	1	0
菏泽市	2010	1	1	1	0	0	0	2	1	1	1	1	1	1	1	1	0			0	1	0
菏泽市	2010	1	1	1	0	0	0	2	1	1	1	1	1	1	1	0	0			0	1	0
菏泽市	2010	1	1	1	0	0	0	2	1	1	0	1	1	0			0			0	1	0
菏泽市	2010	1	1	1	0	0	0	3	2	1	0	1	1	0			0			0	1	0
菏泽市	2010	1	1	1	0	0	0	2	1	2	0	1	1	0			1	0	1	0	1	0
菏泽市	2010	1	1	1	0	0	0	2	1	1	1	1	1	0			0			0	1	0
菏泽市	2010	1	1	1	0	0	0	2	1	1	0	1	1	0			0			0	1	1
菏泽市	2010	1	1	1	0	0	0	2	1	1	0	1	1	0			0			0	1	0
菏泽市	2010	1	1	1	0	0	0	2	1	1	1	0	0	0			0			0	0	0
菏泽市	2010	5	1	1	0	0	0	2	1	1	0	1	1	0			0			0	1	0
菏泽市	2010	5	1	1	0	0	0	2	1	1	1	1	1	0			0			0	1	0
菏泽市	2010	4	1	1	0	0	0	1	1	1	0	1	1	0			0			0	1	1
菏泽市	2010	4	1	1	0	0	0	2	2	1	0	1	1	0			0			0	1	0
菏泽市	2010	3	1	1	0	0	0	1	1	1	1	0	0	0			0			0	1	1
菏泽市	2010	3	1	1	0	0	0	2	1	1	1	1	1	0			0			0	1	1
菏泽市	2010	3	1	1	0	0	0	2	2	2	1	1	1	0			0			0	1	1
菏泽市	2010	3	1	1	0	0	0	2	1	1	1	0	0	0			0			0	0	1
菏泽市	2010	3	1	1	0	0	0	4	1	2	1	0	0	0			0			0	1	1
菏泽市	2010	3	1	1	0	0	0	2	1	1	0	1	1	0			1	0	0	0	0	0
菏泽市	2010	4	1	1	0	0	0	2	2	1	1	1	1	0			0			0	1	0
菏泽市	2010	4	1	1	0	0	0	2	1	1	1	1	1	0			0			0	1	0
菏泽市	2010	4	1	1	0	0	0	2	2	1	1		0	0			0			0	1	0
菏泽市	2010	4	1	1	0	0	0	2	1	1	1	1	0	0			0			0	1	1
菏泽市	2010	3	1	1	0	0	0	3	1	1	1	1	0	0			1	0	0	0	1	1
菏泽市	2010	4	1	1	0	0	0	1	1	1	1	1	1	0			1	0	0	0	0	0
菏泽市	2010	4	1	1	0	0	0	1	1	1	0	1	1	0			1	0	1	0	0	1
菏泽市	2010	4	1	1	0	0	0	3	1	1	1	0	0	0			0			0	1	1
菏泽市	2010	4	1	1	0	0	0	2	1	1	1	1	1	0			1	0	1	0	1	0
菏泽市	2010	4	1	1	0	0	0	2	1	1	1	1	1	0			0			0	0	0
菏泽市	2010	4	1	1	0	0	0	2	1	1	1	0	0	0			0			0	1	0
菏泽市	2010	4	1	1	0	0	0	3	2	1	1	1	1	0			1	0	1	0	1	1
菏泽市	2010	4	1	1	0	0	0	2	1	1	1	1	1	0			0			0	0	0
菏泽市	2010	4	1	1	0	0	0	3	1	1	1	1	1	0			0			0	1	0
菏泽市	2010	4	1	1	0	0	0	3	1	1	1	0	0	0			1	0	0	0	1	1
菏泽市	2010	4	1	1	0	0	0	2	1	1	1	1	1	0			0			0	1	1
菏泽市	2010	4	1	1	0	0	0	3	1	1	1	1	1	0			1	1	1	0	1	1
菏泽市	2010	4	1	1	0	0	0	2	1	1	0	1	1	0			0			0	1	1
菏泽市	2010	4	1	1	0	0	0	2	1	1	0	1	1	0			0			0	1	1
菏泽市	2010	4	1	1	0	0	0	2	1	1	0	1	1	0			0			0	1	1
菏泽市	2010	4	1	1	0	0	0	3	1	1	0	1	1	0			0			0	1	1
菏泽市	2010	1	1	1	0	0	0	2	1	1	1	0	0	0			0			0	1	0
菏泽市	2010	1	1	1	0	0	0	2	1	1	1	0	0	0			0			0	1	0
菏泽市	2010	1	1	1	0	0	0	2	1	1	1	0	0	0			0			0	1	0
菏泽市	2010	1	1	1	0	0	0	2	1	1	1	0	0	0			0			0	1	0
菏泽市	2010	1	1	1	0	0	0	2	1	1	1	0	0	0			0			0	1	0
菏泽市	2010	1	1	1	0	0	0	2	1	1	1	1	1	0			1	0	0	0	1	0
菏泽市	2010	1	1	1	0	0	0	2	1	2	1	1	0	0			1	0	0	0	0	0
菏泽市	2010	1	1	1	0	0	0	2	1	1	1	0	0	1	1	0	0			0	1	0
菏泽市	2010	1	1	1	0	0	0	2	1	1	0	1	1	0			1	0	1	0	1	0
菏泽市	2010	1	1	1	0	0	0	2	1	1	0	1	1	0			0			0	1	1
菏泽市	2010	3	1	1	0	0	0	3	1	2	1	1	0	0			0			0	1	1
菏泽市	2010	3	1	1	0	0	0	1	1	1	1	1	1	0			1	0	1	0	0	0
菏泽市	2010	3	1	1	0	0	0	2	1	1	0	1	1	0			0			0	1	1
菏泽市	2010	3	1	1	0	0	0	1	1	1	0	1	1	0			0			0	1	1
菏泽市	2010	3	1	1	0	0	0	4	1	2	0	1	1	0			0			0	1	1
菏泽市	2010	3	1	1	0	0	0	3	1	2	0	1	1	0			0			0	1	1
菏泽市	2010	3	1	1	0	0	0	2	1	1	1	1	0	1	1	0	0			0	0	1
菏泽市	2010	3	1	1	0	0	0	2	1	2	1	0	0	0			1	0	0	0	1	0
菏泽市	2010	3	1	1	0	0	0	4	1	3	1	1	0	0			0			0	0	1
菏泽市	2010	4	1	1	0	0	0	2	1	2	1	1	0	0			0			0	1	1
菏泽市	2010	4	1	1	0	0	0	2	1	1	1	0	0	0			0			0	1	1
菏泽市	2010	4	1	1	0	0	0	1	1	1	1	0	0	0			0			0	1	1
菏泽市	2010	4	1	1	0	0	0	2	1	1	1	1	1	0			0			0	1	1
菏泽市	2010	4	1	1	0	0	0	2	1	1	0	1	1	0			0			0	1	1
菏泽市	2010	4	1	1	0	0	0	2	1	1	0	1	1	0			0			0	1	1
菏泽市	2010	4	1	1	0	0	0	3	1	1	1	0	0	0			0			0	1	0
菏泽市	2010	4	1	1	0	0	0	2	1	1	1	0	0	0			0			0	1	0
菏泽市	2010	5	1	1	0	0	0	3	1	2	1	1	1	0			0			0	1	0
菏泽市	2010	4	1	1	0	0	0	3	1	2	1	1	1	0			1	1	1	0	1	1
菏泽市	2010	3	1	1	0	0	0	3	1	2	0	1	1	0			0			0	1	1
菏泽市	2010	3	1	1	0	0	0	3	1	2	0	1	1	0			0			0	1	1
菏泽市	2010	3	1	1	0	0	0	3	2	2	1	0	0	0			0			0	1	0
菏泽市	2010	1	1	1	0	0	0	2	1	1	1	0	0	0			0			0	1	0
菏泽市	2010	1	1	1	0	0	0	2	1	1	1	0	0	0			0			0	1	0
菏泽市	2010	1	1	1	0	0	0	2	1	1	1	0	0	0			0			0	1	0
菏泽市	2010	1	1	1	0	0	0	2	1	1	1	0	0	0			0			0	1	0
菏泽市	2010	1	1	1	0	0	0	2	1	1	1	0	0	0			0			0	1	0
菏泽市	2010	1	1	1	0	0	0	3	1	2	1	1	0	0			0			0	0	0
菏泽市	2010	1	1	1	0	0	0	3	1	2	1	1	0	0			0			0	1	0
菏泽市	2010	1	1	1	0	0	0	3	1	3	1	0	0	0			1	0	0	0	1	0
菏泽市	2010	1	1	1	0	0	0	2	1	1	0	1	1	0			0			0	1	1
菏泽市	2010	1	1	1	0	0	0	2	2	1	0	1	1	0			0			0	0	1
菏泽市	2010	1	1	1	0	0	0	2	1	1	0	1	1	0			0			0	0	1
菏泽市	2010	1	1	1	0	0	0	2	1	1	1	1	0	0			0			0	0	1
菏泽市	2010	1	1	1	0	0	0	2	1	1	0	1	1	0			0			0	1	1
菏泽市	2010	1	1	1	0	0	0	3	1	2	0	1	1	0			0			0	1	1
菏泽市	2010	1	1	1	0	0	0	2	1	1	0	1	1	0			1	0	1	0	0	0
菏泽市	2010	1	1	1	0	0	0	2	2	2	0	1	1	0			0			0	1	1
菏泽市	2010	4	1	1	0	0	0	2	1	2	1	1	0	0			0			0	1	1
菏泽市	2010	4	1	1	0	0	0	1	1	1	1	1	0	0			0			0	1	1
菏泽市	2010	4	1	1	0	0	0	2	1	1	1	1	0	0			0			0	0	1
菏泽市	2010	4	1	1	0	0	0	3	1	1	1	0	0	0			0			0	1	0
菏泽市	2010	4	1	1	0	0	0	2	1	1	1	0	0	0			0			0	1	0
菏泽市	2010	4	1	1	0	0	0	2	1	2	1	1	0	0			0			0	1	0
菏泽市	2010	4	1	1	0	0	0	2	1	1	1	0	0	0			0			0	1	0
菏泽市	2010	4	1	1	0	0	0	2	1	1	1	0	0	0			0			0	1	0
菏泽市	2010	4	1	1	0	0	0	2	1	3	1	0	0	0			0			0	1	0
菏泽市	2010	5	1	1	0	0	0	3	1	2	1	1	1	0			0			0	1	0
菏泽市	2010	4	1	1	0	0	0	2	1	1	0	1	1	0			1	0	1	0	1	1
菏泽市	2010	4	1	1	0	0	0	2	1	1	1	1	1	0			0			0	1	1
菏泽市	2010	4	1	1	0	0	0	3	1	1	1	1	1	0			0			0	1	0
菏泽市	2010	3	1	1	0	0	0	1	1	1	1	0	0	0			0			0	1	0
菏泽市	2010	3	1	1	0	0	0	3	1	2	1	0	0	0			1	0	0	0	1	1
菏泽市	2010	3	1	1	0	0	0	2	1	1	1	0	0	0			0			0	1	0
菏泽市	2010	3	1	1	0	0	0	2	1	1	1	1	1	0			0			0	1	1
菏泽市	2010	4	1	1	0	0	0	3	1	3	1	0	0	0			0			0	0	1
菏泽市	2010	4	1	1	0	0	0	2	1	1	1	0	0	0			1	0	1	0	1	0
菏泽市	2010	4	1	1	0	0	0	2	1	1	0	1	1	0			1	0	0	0	1	1
菏泽市	2010	4	1	1	0	0	0	2	2	1	1	1	1	0			1	0	1	0	1	0
菏泽市	2010	4	1	1	0	0	0	2	1	1	1	1	0	0			0			0	0	1
菏泽市	2010	4	1	1	0	0	0	1	1	1	1	1	1	1	1	1	0			0	1	0
菏泽市	2010	4	1	1	0	0	0	2	1	1	1	1	0	0			0			0	0	1
菏泽市	2010	4	1	1	0	0	0	1	1	1	1	1	0	0			0			0	1	1
菏泽市	2010	4	1	1	0	0	0	1	1	1	1	1	1	0			0			0	0	1
菏泽市	2010	4	1	1	0	0	0	2	2	1	1	1	0	0			0			0	1	1
菏泽市	2010	4	1	1	0	0	0	2	1	1	1	0	0	0			0			0	1	0
菏泽市	2010	4	1	1	0	0	0	3	2	2	1	1	1	0			0			0	1	0
菏泽市	2010	4	1	1	0	0	0	3	1	2	1	1	1	0			0			0	1	0
菏泽市	2010	4	1	1	0	0	0	2	1	1	1	1	1	0			0			0	1	0
菏泽市	2010	4	1	1	0	0	0	4	1	2	1	1	1	0			0			0	1	0
菏泽市	2010	4	1	1	0	0	0	2	1	1	1	1	1	0			0			0	1	0
菏泽市	2010	4	1	1	0	0	0	2	2	1	1	1	1	0			0			0	1	1
菏泽市	2010	1	1	1	0	0	0	2	1	1	1	1	1	0			1	0	0	0	1	0
菏泽市	2010	1	1	1	0	0	0	3	2	3	1	0	0	1	1	0	0			0	1	0
菏泽市	2010	1	1	1	0	0	0	2	2	1	0	1	1	0			0			0	1	1
菏泽市	2010	1	1	1	0	0	0	2	1	1	1	1	0	0			0			0	1	1
菏泽市	2010	1	1	1	0	0	0	2	1	1	1	1	0	0			1	0	0	0	1	0
菏泽市	2010	1	1	1	0	0	0	2	1	1	0	1	1	0			0			0	1	1
菏泽市	2010	1	1	1	0	0	0	2	2	1	1	1	0	0			0			0	1	1
菏泽市	2010	1	1	1	0	0	0	2	2	1	0	1	1	0			0			1	1	0
菏泽市	2010	1	1	1	0	0	0	2	1	1	1	0	0	0			0			0	1	1
菏泽市	2010	1	1	1	0	0	0	2	1	1	0	1	1	0			0			1	1	0
菏泽市	2010	1	1	1	0	0	0	2	1	1	1	0	0	0			0			0	1	0
菏泽市	2010	3	1	1	0	0	0	3	1	2	1	0	0	0			0			0	1	0
菏泽市	2010	3	1	1	0	0	0	3	1	2	1	1	0	0			0			0	1	1
菏泽市	2010	5	1	1	0	0	0	2	1	1	1	0	0	0			0			0	1	0
菏泽市	2010	4	1	1	0	0	0	2	1	1	1	0	0	0			0			0	1	0
菏泽市	2010	4	1	1	0	0	0	3	2	2	1	0	0	0			0			0	1	0
菏泽市	2010	4	1	1	0	0	0	2	1	1	1	0	0	0			0			0	1	0
菏泽市	2010	4	1	1	0	0	0	3	1	2	1	0	0	0			1	0	0	0	1	0
菏泽市	2010	4	1	1	0	0	0	3	1	1	0	0	0				0			0	1	0
菏泽市	2010	4	1	1	0	0	0	2	1	1	1	1	0	0			0			0	0	1
菏泽市	2010	4	1	1	0	0	0	4	2	3	1	1	0	0			0			0	1	1
菏泽市	2010	4	1	1	0	0	0	4	2	3	1	0	0	0			0			0	1	1
菏泽市	2010	4	1	1	0	0	0	2	1	1	1	1	0	0			0			0	1	1
菏泽市	2010	3	1	1	0	0	0	2	1	1	1	1	0	0			0			0	1	1
菏泽市	2010	3	1	1	0	0	0	4	1	2	1	1	0	0			0			0	0	1
菏泽市	2010	3	1	1	0	0	0	3	1	3	0	1	1	0			1	0	0	0	0	0
菏泽市	2010	1	1	1	0	0	0	3	1	1	0	1	1	0			0			0	0	1
菏泽市	2010	1	1	1	0	0	0	3	1	2	0	1	1	0			0			0	1	1
菏泽市	2010	1	1	1	0	0	0	2	1	1	0	1	1	0			0			0	1	1
菏泽市	2010	1	1	1	0	0	0	2	1	1	0	1	1	0			0			0	1	1
菏泽市	2010	1	1	1	0	0	0	3	1	3	1	1	0	0			0			0	1	0
菏泽市	2010	1	1	1	0	0	0	2	1	1	1	0	0	0			0			0	1	0
菏泽市	2010	1	1	1	0	0	0	2	1	1	0	1	1	0			0			0	1	1
菏泽市	2010	1	1	1	0	0	0	2	1	1	0	1	1	0			0			0	1	1
菏泽市	2010	1	1	1	0	0	0	2	1	1	0	1	1	0			0			0	1	1
菏泽市	2010	1	1	1	0	0	0	2	1	1	1	0	0	0			0			0	1	0
菏泽市	2010	1	1	1	0	0	0	2	1	2	0	1	1	0			1	0	0	0	0	1
青岛市	2010	2	1	1	0	0	0	2	2	2	1	1	0	0			0			0	1	0
青岛市	2010	2	1	1	0	0	0	2	2	2	1	0	0	0			1	0	1	0	1	1
青岛市	2010	1	1	1	0	0	0	3	2	1	1	1	1	1	1	1	1	1	0	0	1	1
青岛市	2010	3	1	1	0	0	0	3	2	1	1	1	0	0			0			0	1	1
青岛市	2010	3	1	1	0	0	0	2	2	1	1	1	1	0			0			0	1	1
青岛市	2010	3	1	1	0	0	0	2	1	1	1	1	0	1	1	0	1	0	0	0	1	1
青岛市	2010	2	1	1	0	0	0	2	2	1	1	1	1	0			1	1	1	0	1	1
青岛市	2010	1	1	1	0	0	0	3	2	2	1	1	1	1	1	1	1	0	0	0	1	1
青岛市	2010	2	1	1	0	0	0	2	2	1	1	1	1	0			0			0	1	1
青岛市	2010	2	1	1	0	0	0	2	2	1	1	0	0	0			1	0	1	0	1	1
青岛市	2010	3	1	1	0	0	0	3	1	1	1	1	1	0			0			0	1	1
青岛市	2010	2	1	1	0	0	0	2	1	1	1	1	0	1	0	0	0			0	0	1
青岛市	2010	2	1	1	0	0	0	5	1	1	1	0	0	0			0			0	0	1
青岛市	2010	2	1	1	0	0	0	3	2	2	1	1	0	0			0			0	0	1
青岛市	2010	2	1	1	0	0	0	3	1	1	1	1	0	0			0			0	0	1
青岛市	2010	2	1	1	0	0	0	3	2	1	1	1	0	0			0			0	0	1
青岛市	2010	2	1	1	0	0	0	5	1	2	1	0	0	1	0	0	1	0	0	0	1	1
青岛市	2010	1	1	1	0	0	0	3	1	2	1	1	0	0			1	0	0	0	1	1
青岛市	2010	2	1	1	0	0	0	2	2	2	1	1	1	0			0			0	1	1
青岛市	2010	3	1	1	0	0	0	2	2	1	1	1	1	0			0			0	1	1
青岛市	2010	1	1	1	0	0	0	2	2	1	1	1	1	0			0			0	1	1
青岛市	2010	2	1	1	0	0	0	3	1	2	1	1	0	1	1	0	1	0	0	0	1	1
青岛市	2010	3	1	1	0	0	0	2	2	2	1	1	1	0			0			0	0	1
青岛市	2010	2	1	1	0	0	0	2	2	1	1	1	0	1	0	0	0			0	1	1
青岛市	2010	1	1	1	0	0	0	2	2	1	1	0	0	1	1	1	0			0	1	1
青岛市	2010	2	1	1	0	0	0	2	2	1	1	1	0	1	1	0	1	0	1	0	0	1
青岛市	2010	1	1	1	0	0	0	2	2	1	1	1	1	0			0			0	1	1
青岛市	2010	2	1	1	0	0	0	3	1	1	1	0	0	1	0	0	0			0	1	1
青岛市	2010	3	1	1	0	0	0	3	1	2	1	0	0	1	1	0	1	0	0	0	1	1
青岛市	2010	3	1	1	0	0	0	2	2	1	1	0	0	0			1	0	1	0	0	1
青岛市	2010	3	1	1	0	0	0	2	2	1	1	1	1	0			0			0	1	1
青岛市	2010	3	1	1	0	0	0	2	2	1	1	0	0	1	0	0	0			0	1	1
青岛市	2010	3	1	1	0	0	0	2	1	1	1	1	0	0			0			0	1	1
青岛市	2010	3	1	1	0	0	0	2	1	1	1	1	1	0			0			0	1	1
青岛市	2010	1	1	1	0	0	0	2	2	1	1	1	0	0			0			0	1	0
青岛市	2010	2	1	1	0	0	0	4	1	2	1	1	0	1	0	0	1	0	0	0	0	0
青岛市	2010	2	1	1	0	0	0	2	1	1	1	0	0	0			0			0	0	1
青岛市	2010	1	1	1	0	0	0	3	1	1	1	1	0	0			0			0	0	1
青岛市	2010	3	1	1	0	0	0	2	1	2	1	0	0	0			0			0	0	0
青岛市	2010	2	1	1	0	0	0	2	1	1	1	0	0	0			0			0	0	0
青岛市	2010	3	1	1	0	0	0	2	1	1	1	1	0	0			0			0	1	1
青岛市	2010	2	1	1	0	0	0	2	1	1	1	1	0	0			0			0	0	1
青岛市	2010	1	1	1	0	0	0	2	1	1	1	1	0	0			0			0	0	1
青岛市	2010	3	1	1	0	0	0	2	2	1	1	1	0	0			0			0	0	1
青岛市	2010	1	1	1	0	0	0	2	2	1	1	1	0	1	1	0	0			0	0	1
青岛市	2010	2	1	1	0	0	0	3	2	2	1	0	0	0			0			0	0	1
青岛市	2010	3	1	1	0	0	0	4	1	2	1	1	0	0			0			0	0	1
青岛市	2010	1	1	1	0	0	0	2	1	1	1	0	0	0			0			0	0	1
青岛市	2010	2	1	1	0	0	0	5	1	2	1	0	0	0			0			0	0	1
青岛市	2010	3	1	1	0	0	0	2	1	1	1	1	0	1	0	0	0			0	0	1
青岛市	2010	2	1	1	0	0	0	2	1	1	1	0	0	0			0			0	0	1
青岛市	2010	1	1	1	0	0	0	2	1	1	1	1	0	0			0			0	0	1
青岛市	2010	2	1	1	0	0	0	2	1	1	1	1	0	1	1	0	0			0	0	1
青岛市	2010	3	1	1	0	0	0	3	1	2	1	1	0	1	0	0	1	0	1	0	1	1
青岛市	2010	1	1	1	0	0	0	2	1	1	1	1	0	0			0			0	0	0
青岛市	2010	2	1	1	0	0	0	2	1	1	1	0	0	0			0			0	1	1
青岛市	2010	1	1	1	0	0	0	2	1	1	1	1	0	0			0			0	0	1
青岛市	2010	2	1	1	0	0	0	2	2	1	1	1	0	0			0			0	0	1
青岛市	2010	2	1	1	0	0	0	2	2	1	1	1	0	0			0			0	0	1
青岛市	2010	1	1	1	0	0	0	2	2	1	1	1	0	0			0			0	0	1
济南市	2010	5	1	1	0	0	0	2	2	1	1	1	1	0			0			0	1	1
济南市	2010	5	1	1	0	0	0	2	2	1	1	1	0	0			0			0	1	1
济南市	2010	5	1	1	0	0	0	2	1	1	1	1	1	0			0			0	1	1
济南市	2010	5	1	1	0	0	0	2	1	1	1	1	1	0			0			0	1	1
济南市	2010	5	1	1	0	0	0	2	1	2	1	1	0	0			0			0	0	0
济南市	2010	5	1	1	0	0	0	2	2	1	1	1	1	0			0			0	1	1
济南市	2010	5	1	1	0	0	0	2	1	1	1	1	0	1	1	1	0			0	1	1
济南市	2010	5	1	1	0	0	0	2	2	1	1	1	0	0			0			0	1	1
济南市	2010	5	1	1	0	0	0	2	2	1	1	1	1	0			0			0	1	1
济南市	2010	5	1	1	0	0	0	2	2	1	1	0	0	0			0			0	1	1
济南市	2010	5	1	1	0	0	0	2	1	1	1	1	1	0			0			0	1	1
济南市	2010	5	1	1	0	0	0	1	1	1	1	1	1	0			1	1	1	0	1	0
济南市	2010	5	1	1	0	0	0	2	1	1	0	1	1	0			1	1	1	0	0	0
济南市	2010	5	1	1	0	0	0	2	2	1	1	1	1	0			0			0	1	1
济南市	2010	5	1	1	0	0	0	2	2	1	1	0	0	0			0			0	1	1
济南市	2010	5	1	1	0	0	0	2	2	1	1	1	1	0			0			0	1	1
济南市	2010	5	1	1	0	0	0	2	2	1	1	1	0	0			0			0	1	1
济南市	2010	5	1	1	0	0	0	2	2	1	1	1	1	0			0			0	1	1
济南市	2010	5	1	1	0	0	0	2	1	1	0	1	1	0			0			0	1	1
济南市	2010	5	1	1	0	0	0	2	1	1	1	1	1	0			0			0	1	0
济南市	2010	5	1	1	0	0	0	2	2	1	0	1	1	0			0			0	1	1
济南市	2010	5	1	1	0	0	0	2	1	1	1	1	0	1	1	1	0			0	1	1
济南市	2010	5	1	1	0	0	0	2	2	1	1	1	1	0			0			0	1	0
济南市	2010	5	1	1	0	0	0	3	1	1	1	1	1	0			0			0	1	1
济南市	2010	5	1	1	0	0	0	2	2	1	1	0	0	0			0			0	1	1
济南市	2010	5	1	1	0	0	0	2	2	1	1	1	0	0			0			0	1	1
济南市	2010	5	1	1	0	0	0	2	2	1	1	1	1	0			0			0	1	1
济南市	2010	5	1	1	0	0	0	2	2	1	1	0	0	0			0			0	1	0
济南市	2010	5	1	1	0	0	0	2	2	1	1	0	0	0			0			0	1	1
济南市	2010	5	1	1	0	0	0	3	1	1	1	0	0	0			0			0	1	1
济南市	2010	5	1	1	0	0	0	3	1	2	1	0	0	0			1	0	1	0	1	1
济南市	2010	5	1	1	0	0	0	3	1	2	1	1	1	0			1	0	1	0	1	1
济南市	2010	5	1	1	0	0	0	2	1	1	1	1	1	0			0			0	1	1
济南市	2010	5	1	1	0	0	0	2	2	1	1	1	0	0			0			0	1	1
济南市	2010	5	1	1	0	0	0	2	2	1	1	1	1	0			1	0	1	0	1	1
济南市	2010	5	1	1	0	0	0	3	1	2	1	1	0	1	1	1	1	0	0	0	1	1
济南市	2010	5	1	1	0	0	0	2	2	1	1	1	0	0			0			0	1	1
济南市	2010	5	1	1	0	0	0	4	2	3	1	0	0	0			0			0	1	1
济南市	2010	5	1	1	0	0	0	3	1	1	1	0	0	0			0			0	1	1
济南市	2010	5	1	1	0	0	0	2	2	1	1	1	1	0			0			0	1	0
济南市	2010	5	1	1	0	0	0	2	2	1	1	1	1	0			0			0	1	1
济南市	2010	5	1	1	0	0	0	5	1	2	1	1	0	0			0			0	0	0
济南市	2010	5	1	1	0	0	0	4	1	2	1	1	0	0			0			0	0	0
济南市	2010	5	1	1	0	0	0	3	1	1	1	1	1	0			0			0	1	1
济南市	2010	5	1	1	0	0	0	3	1	2	1	0	0	0			1	0	0	0	1	1
济南市	2010	5	1	1	0	0	0	4	2	2	1	0	0	0			1	0	0	0	0	0
济南市	2010	5	1	1	0	0	0	4	1	2	1	1	1	0			0			0	1	0
济南市	2010	5	1	1	0	0	0	2	1	2	0	1	1	0			0			0	1	1
济南市	2010	5	1	1	0	0	0	2	2	1	1	1	1	0			1	1	1	0	1	1
济南市	2010	5	1	1	0	0	0	2	2	1	1	1	1	0			0			0	1	1
济南市	2010	5	1	1	0	0	0	3	1	2	1	1	1	0			1	1	1	0	1	1
济南市	2010	5	1	1	0	0	0	2	2	1	1	1	1	0			0			0	1	1
济南市	2010	5	1	1	0	0	0	2	2	1	1	1	0	0			0			0	1	0
济南市	2010	5	1	1	0	0	0	2	1	1	1	1	0	0			0			0	1	1
济南市	2010	5	1	1	0	0	0	2	2	1	1	0	0	0			1	1	1	0	1	0
济南市	2010	5	1	1	0	0	0	2	2	1	1	1	0	0			0			0	1	0
济南市	2010	5	1	1	0	0	0	2	2	1	1	1	1	0			0			0	1	1
济南市	2010	5	1	1	0	0	0	2	1	2	1	1	1	0			0			0	1	0
济南市	2010	5	1	1	0	0	0	2	2	1	1	0	0	0			0			0	1	0
济南市	2010	5	1	1	0	0	0	2	1	1	1	0	0	0			0			0	1	1
济南市	2010	5	1	1	0	0	0	2	2	1	1	1	1	0			1	1	1	0	1	1
济南市	2010	5	1	1	0	0	0	4	1	2	1	1	1	0			1	0	1	0	1	1
济南市	2010	5	1	1	0	0	0	2	1	1	1	1	1	0			0			0	1	1
济南市	2010	5	1	1	0	0	0	2	2	1	1	0	0	0			0			0	1	0
济南市	2010	5	1	1	0	0	0	2	2	1	1	1		0			0			0	1	0
济南市	2010	5	1	1	0	0	0	2	2	1	1	1	1	0			0			0	1	1
济南市	2010	5	1	1	0	0	0	2	2	1	1	1	1	0			0			0	1	1
济南市	2010	5	1	1	0	0	0	2	2	1	1	1	0	0			0			0	1	0
济南市	2010	5	1	1	0	0	0	2	2	1	1	1	0	0			0			0	1	1
济南市	2010	5	1	1	0	0	0	2	2	1	1	1	1	0			0			0	1	0
济南市	2010	5	1	1	0	0	0	2	2	1	0	1	1	0			0			0	1	1
济南市	2010	5	1	1	0	0	0	3	1	3	1	1	0	0			0			0	1	1
济南市	2010	5	1	1	0	0	0	1	1	1	1	1	1	0			0			0	1	1
济南市	2010	5	1	1	0	0	0	2	2	1	1	0	0	0			0			0	1	1
济南市	2010	5	1	1	0	0	0	2	2	1	1	0	0	0			0			0	1	1
济南市	2010	5	1	1	0	0	0	2	2	1	1	1	1	0			0			0	1	1
济南市	2010	5	1	1	0	0	0	2	2	1	1	1	1	0			0			0	1	1
济南市	2010	5	1	1	0	0	0	2	1	1	1	0	0	0			0			0	1	0
济南市	2010	5	1	1	0	0	0	2	2	1	1	0	0	0			0			0	1	1
济南市	2010	5	1	1	0	0	0	2	2	2	1	0	0	0			1	0	0	0	1	0
济南市	2010	5	1	1	0	0	0	2	2	1	1	1	1	0			0			0	1	1
济南市	2010	5	1	1	0	0	0	2	2	1	1	1	1	0			0			0	1	1
济南市	2010	5	1	1	0	0	0	2	2	1	1	1	1	0			0			0	1	1
济南市	2010	5	1	1	0	0	0	2	2	1	1	1	0	0			0			0	1	1
济南市	2010	5	1	1	0	0	0	2	2	1	1	1	1	1	1	1	1	0	0	0	1	1
济南市	2010	5	1	1	0	0	0	2	1	1	1	1	1	0			0			0	1	1
济南市	2010	5	1	1	0	0	0	2	1	1	1	1	0	1	1	1	0			0	1	1
济南市	2010	5	1	1	0	0	0	3	2	2	1	0	0	0			1	1	1	0	1	1
济南市	2010	5	1	1	0	0	0	4	1	2	1	0	0	0			1	0	0	0	1	1
济南市	2010	5	1	1	0	0	0	3	2	2	1	0	0	0			1	0	0	0	1	1
济南市	2010	5	1	1	0	0	0	3	1	2	0	1	1	0			1	0	0	0	1	0
济南市	2010	5	1	1	0	0	0	2	2	1	1	1	1	0			0			0	1	1
济南市	2010	5	1	1	0	0	0	2	2	1	1	1	0	0			0			0	1	1
济南市	2010	5	1	1	0	0	0	2	2	1	1	1	0	0			1	0	0	0	1	0
济南市	2010	5	1	1	0	0	0	2	2	1	1	1	0	0			0			0	1	1
济南市	2010	5	1	1	0	0	0	2	1	1	0	1	1	0			0			0	1	1
济南市	2010	5	1	1	0	0	0	2	1	1	1	1	0	0			0			0	1	1
济南市	2010	5	1	1	0	0	0	2	2	1	1	1	0	0			0			0	1	1
济南市	2010	5	1	1	0	0	0	2	2	1	1	1	0	0			0			0	1	1
济南市	2010	5	1	1	0	0	0	2	2	2	1	1	0	0			1	0	0	0	1	1
济南市	2010	5	1	1	0	0	0	2	2	2	1	0	0	0			1	0	0	0	1	1
济南市	2010	5	1	1	0	0	0	2	2	1	1	1	1	0			0			0	1	1
济南市	2010	5	1	1	0	0	0	3	2	1	1	1	0	0			0			0	1	1
济南市	2010	5	1	1	0	0	0	4	1	2	0	1	1	0			1	1	1	0	1	0
济南市	2010	5	1	1	0	0	0	3	1	2	1	1	1	0			1	0	0	0	1	0
济南市	2010	5	1	1	0	0	0	2	2	1	1	0	0	0			0			0	1	1
济南市	2010	5	1	1	0	0	0	2	2	1	1	0	0	0			0			0	1	1
济南市	2010	5	1	1	0	0	0	3	1	1	1	1	1	0			0			0	1	1
济南市	2010	5	1	1	0	0	0	3	1	3	1	1	1	0			0			0	1	0
济南市	2010	5	1	1	0	0	0	4	1	2	1	0	0	0			0			0	1	1
济南市	2010	5	1	1	0	0	0	4	1	1	0	1	1	0			0			0	1	0
济南市	2010	5	1	1	0	0	0	2	2	1	1	1	1	0			0			0	1	1
济南市	2010	5	1	1	0	0	0	3	2	3	1	0	0	0			0			0	1	1
济南市	2010	5	1	1	0	0	0	2	1	1	1	1	0	1	1	1	1	1	1	0	1	0
济南市	2010	5	1	1	0	0	0	2	1	2	1	0	0	0			1	0	0	0	1	1
济南市	2010	5	1	1	0	0	0	2	1	1	1	1	0	0			1	0	0	0	1	1
济南市	2010	5	1	1	0	0	0	2	2	1	1	1	1	0			0			0	1	0
济南市	2010	5	1	1	0	1	0	3	1	2	1	1	0	0			1	0	0	0	1	1
济南市	2010	5	1	1	0	0	0	5	1	2	1	0	0	0			1	0	0	0	1	0
济南市	2010	5	1	1	0	0	0	2	2	1	1	1	1	0			0			0	1	1
济南市	2010	5	1	1	0	0	0	2	2	1	0	1	1	0			0			0	1	0
济南市	2010	5	1	1	0	0	0	3	1	1	1	1	1	0			0			0	1	0
济南市	2010	5	1	1	0	0	0	3	2	2	1	0	0	0			1	0	0	0	1	0
济南市	2010	5	1	1	0	0	0	2	2	1	0	1	1	0			0			0	1	1
济南市	2010	5	1	1	0	0	0	3	1	2	1	1	1	0			1	0	0	0	1	1
济南市	2010	5	1	1	0	0	0	2	2	1	1	1	1	0			0			0	1	1
济南市	2010	5	1	1	0	0	0	2	1	1	1	0	0	0			1	0	0	0	1	0
济南市	2010	5	1	1	0	0	0	2	2	1	1	1	1	0			0			0	1	0
济南市	2010	5	1	1	0	0	0	2	1	1	1	1	1	0			0			0	1	1
济南市	2010	5	1	1	0	0	0	2	2	1	0	1	1	0			0			0	1	0
济南市	2010	5	1	1	0	0	0	2	2	1	1	1	1	0			0			0	1	1
济南市	2010	5	1	1	0	0	0	2	1	1	1	0	0	0			1	0	0	0	1	0
济南市	2010	5	1	1	0	0	0	2	1	1	1	1	1	0			0			0	1	0
济南市	2010	5	1	1	0	0	0	3	2	2	1	1	1	0			1	0	1	0	1	1
济南市	2010	5	1	1	0	0	0	1	1	1	1	1	1	0			0			0	1	1
济南市	2010	5	1	1	0	0	0	3	1	2	0	1	1	0			0			0	1	0
济南市	2010	5	1	1	0	0	0	2	2	1	1	0	0	0			0			0	1	0
济南市	2010	5	1	1	0	0	0	2	2	1	1	0	0	0			0			0	1	1
济南市	2010	5	1	1	0	0	0	3	1	1	1	1	1	0			0			0	1	1
济南市	2010	5	1	1	0	0	0	3	1	2	1	1	1	0			1	0	0	0	1	1
济南市	2010	5	1	1	0	0	0	2	2	1	1	1	0	0			0			0	1	1
济南市	2010	5	1	1	0	0	0	2	1	1	1	1	0	1	1	1	0			0	1	1
济南市	2010	5	1	1	0	0	0	2	1	1	1	1	0	0			0			0	1	1
济南市	2010	5	1	1	0	0	0	2	2	1	1	0	0	0			0			0	1	1
济南市	2010	5	1	1	0	0	0	1	1	1	1	1	1	0			0			0	1	1
济南市	2010	5	1	1	0	0	0	2	2	1	1	0	0	0			1	0	1	0	1	1
济南市	2010	5	1	1	0	0	0	2	2	1	1	1	1	0			1	1	1	0	1	0
济南市	2010	5	1	1	0	0	0	2	1	1	1	1	0	0			0			0	0	1
济南市	2010	5	1	1	0	0	0	2	1	1	1	1	1	0			1	1	1	0	1	0
济南市	2010	5	1	1	0	0	0	2	2	1	1	1	1	0			0			0	1	1
济南市	2010	5	1	1	0	0	0	2	2	1	0	1	1	0			0			0	1	1
济南市	2010	5	1	1	0	0	0	2	2	1	1	1	1	0			0			0	1	1
济南市	2010	5	1	1	0	0	0	5	1	2	1	0	0	0			1	0	0	0	0	0
济南市	2010	5	1	1	0	0	0	3	2	1	0	1	1	0			0			0	1	1
济南市	2010	5	1	1	0	0	0	2	2	2	1	1	0	0			1	0	0	0	1	1
济南市	2010	5	1	1	0	0	0	1	1	1	1	0	0	0			0			0	1	1
济南市	2010	5	1	1	0	0	0	2	2	1	1	1	1	0			0			0	1	0
济南市	2010	5	1	1	0	0	0	3	1	2	1	1	1	0			1	0	0	0	1	0
济南市	2010	5	1	1	0	0	0	4	1	2	0	1	1	0			1	1	1	0	1	1
济南市	2010	5	1	1	0	0	0	2	1	1	1	1	1	0			0			0	1	0
济南市	2010	5	1	1	0	0	0	2	1	1	1	1	0	0			1	0	0	0	1	0
济南市	2010	5	1	1	0	0	0	3	1	2	1	0	0	0			1	0	0	0	0	1
济南市	2010	5	1	1	0	0	0	5	1	2	1	0	0	0			0			0	0	1
济南市	2010	5	1	1	0	0	0	4	1	2	1	1	0	0			1	0	0	0	1	1
济南市	2010	5	1	1	0	0	0	2	1	1	1	1	1	0			1	0	0	0	1	0
济南市	2010	5	1	1	0	0	0	4	1	2	1	1	0	0			1	0	0	0	1	1
济南市	2010	5	1	1	0	0	0	4	1	2	0	1	1	0			0			0	1	1
济南市	2010	5	1	1	0	0	0	4	1	2	1	1	1	0			1	1	1	0	1	1
济南市	2010	5	1	1	0	0	0	2	2	1	1	1	1	0			0			0	1	1
滨州市	2010	1	1	1	0	0	0	2	2	3	1	1	1							0	1	1
青岛市	2010	2	1	1	0	0	0	2	2	1	1	1	0	0			0			0	0	1
青岛市	2010	2	1	1	0	0	0	3	1	2	1	1	0	0			0			0	1	0
青岛市	2010	3	1	1	0	0	0	2	2	1	1	0	0	0			0			0	1	1
青岛市	2010	2	1	1	0	0	0	3	2	1	1	1	0	0			0			0	0	1
青岛市	2010	2	1	1	0	0	0	3	1	2	1	0	0	1	0	0	0			0	0	1
青岛市	2010	2	1	1	0	0	0	2	1	1	1	1	0	1	1	0	1	0	0	0	1	0
青岛市	2010	2	1	1	0	0	0	2	1	1	1	1	0	0			1	0	0	0	1	1
青岛市	2010	1	1	1	0	0	0	3	2	2	1	1	0	0			1	0	1	0	0	1
青岛市	2010	2	1	1	0	0	0	3	1	2	1	0	0	0			0			0	0	1
青岛市	2010	1	1	1	0	0	0	3	2	2	1	0	0	0			1	0	1	0	0	1
济南市	2010	5	1	1	0	0	0	2	2	1	0	1	1	0			0			0	1	1
济南市	2010	5	1	1	0	0	0	5	1	2	0	1	1	0			1	0	0	0	1	0
济南市	2010	5	1	1	0	0	0	2	2	1	1	1	1	0			0			0	1	1
济南市	2010	5	1	1	0	0	0	3	2	1	1	1	0	0			0			0	1	0
济南市	2010	5	1	1	0	0	0	2	1	1	1	1	1	0			0			0	1	1
济南市	2010	5	1	1	0	0	0	2	2	1	1	0	0	0			0			0	1	1
济南市	2010	5	1	1	0	0	0	2	2	1	1	0	0	0			0			0	1	0
济南市	2010	5	1	1	0	0	0	2	1	1	1	0	0	0			0			0	1	0
济南市	2010	5	1	1	0	0	0	4	1	3	1	0	0	0			0			0	0	1
济南市	2010	5	1	1	0	0	0	1	1	1	0	1	1	0			0			0	1	0
济南市	2010	5	1	1	0	0	0	3	2	1	1	1	1	0			0			0	1	1
济南市	2010	5	1	1	0	0	0	2	1	1	1	0	0	0			0			0	1	1
济南市	2010	5	1	1	0	0	0	2	1	1	1	1	1	1	1	1	1	1	1	0	1	0
济南市	2010	5	1	1	0	0	0	3	2	2	1	1	1	0			1	1	1	0	1	1
济南市	2010	5	1	1	0	0	0	2	2	1	1	1	1	0			0			0	1	1
济南市	2010	5	1	1	0	0	0	2	2	1	1	0	0	0			0			0	1	0
济南市	2010	5	1	1	0	0	0	3	1	1	1	0	0	0			0			0	1	1
济南市	2010	5	1	1	0	0	0	3	1	2	0	1	1	0			1	0	0	0	1	1
济南市	2010	5	1	1	0	0	0	1	2	1	1	0	0	0			0			0	1	0
济南市	2010	5	1	1	0	0	0	2	2	1	1	0	0	0			0			0	1	0
济南市	2010	5	1	1	0	0	0	2	2	1	1	1	0	0			0			0	1	0
济南市	2010	5	1	1	0	0	0	2	2	1	1	0	0	0			0			0	1	0
济南市	2010	5	1	1	0	0	0	2	2	1	1	1	0	0			0			0	1	0
济南市	2010	5	1	1	0	0	0	2	2	1	1	1	1	0			0			0	1	1
济南市	2010	5	1	1	0	0	0	2	2	1	1	0	0	0			0			0	1	0
济南市	2010	5	1	1	0	0	0	4	2	2	1	0	0	0			1	0	0	0	1	0
济南市	2010	5	1	1	0	0	0	2	2	1	1	1	1	0			0			0	1	1
济南市	2010	5	1	1	0	0	0	2	1	1	1	0	0	0			0			0	1	0
济南市	2010	5	1	1	0	0	0	3	1	2	1	0	0	0			1	0	0	0	1	1
济南市	2010	5	1	1	0	0	0	1	1	1	1	1	0	0			0			0	1	0
济南市	2010	5	1	1	0	0	0	1	1	1	1	1	1	0			0			0	1	0
济南市	2010	5	1	1	0	0	0	4	1	2	1	1	0	0			1	1	1	0	1	0
济南市	2010	5	1	1	0	1	0	2	2	1	1	1	1	0			0			0	1	1
济南市	2010	5	1	1	0	0	0	2	2	1	1	1	1	0			1	0	1	0	1	0
济南市	2010	5	1	1	0	0	0	5	1	2	1	0	0	0			1	1	1	0	0	0
济南市	2010	5	1	1	0	0	0	4	1	2	1	1	1	0			1	1	1	0	0	0
济南市	2010	5	1	1	0	0	0	4	1	2	1	0	0	0			1	0	0	0	1	1
济南市	2010	5	1	1	0	0	0	2	2	2	1	0	0	0			1	0	0	0	1	0
济南市	2010	5	1	1	0	0	0	2	1	1	1	1	0	0			0			0	1	1
济南市	2010	5	1	1	0	0	0	2	1	2	1	0	0	0			1	1	1	0	1	0
青岛市	2010	2	1	1	0	0	0	2	1	1	1	1	0	1	1	0	0			0	1	1
青岛市	2010	2	1	1	0	0	0	2	1	1	1	0	0	0			0			0	1	1
青岛市	2010	1	1	1	0	0	0	3	1	1	1	0	0	1	0	0	1	0	0	0	0	1
青岛市	2010	1	1	1	0	0	0	2	1	1	1	0	0	1	1	0	1	0	1	0	0	1
青岛市	2010	1	1	1	0	0	0	2	1	1	1	0	0	1	1	0	0			0	0	1
青岛市	2010	1	1	1	0	0	0	2	2	1	1	0	0	0			1	0	1	0	0	1
青岛市	2010	1	1	1	0	0	0	2	1	1	1	0	0	0			0			0	0	1
青岛市	2010	2	1	1	0	0	0	3	2	2	1	1	1	1	1	1	1	0	0	0	1	1
青岛市	2010	2	1	1	0	0	0	2	2	1	1	1	0	0			0			0	0	1
青岛市	2010	2	1	1	0	0	0	2	2	1	1	0	0	0			0			0	0	1
青岛市	2010	2	1	1	0	0	0	3	2	1	1	0	0	0			0			0	0	1
青岛市	2010	1	1	1	0	0	0	3	2	1	1	0	0	0			0			0	0	1
济南市	2010	5	1	1	0	0	0	2	1	1	1	0	0	0			0			0	1	0
济南市	2010	5	1	1	0	0	0	1	2	1	1	1	1	0			0			0	1	0
济南市	2010	5	1	1	0	0	0	2	1	1	1	1	0	0			1	1	1	0	1	1
济南市	2010	5	1	1	0	0	0	2	2	1	0	1	1	0			0			0	1	1
青岛市	2010	1	1	1	0	0	0	2	1	1	1	1	0	0			1	0	0	0	1	1
青岛市	2010	1	1	1	0	0	0	2	1	1	1	1	0	0			0			0	1	1
青岛市	2010	2	1	1	0	0	0	2	2	1	1	1	0	0			0			0	0	1
青岛市	2010	1	1	1	0	0	0	3	2	2	1	0	0	0			1	0	0	0	0	1
青岛市	2010	2	1	1	0	0	0	2	1	1	1	1	0	0			0			0	0	1
青岛市	2010	2	1	1	0	0	0	2	1	1	1	1	0	0			0			0	0	1
青岛市	2010	1	1	1	0	0	0	2	2	1	1	1	0	0			0			0	0	1
济南市	2010	5	1	1	0	0	0	2	2	1	1	1	1	0			0			0	1	1
济南市	2010	5	1	1	0	0	0	3	1	3	1	0	0	0			0			0	1	1
济南市	2010	5	1	1	0	0	0	2	2	2	0	1	1	0			1	1	1	0	1	1
济南市	2010	5	1	1	0	0	0	3	1	2	0	1	1	0			1	0	0	0	1	1
济南市	2010	5	1	1	0	0	0	1	1	1	0	1	1	0			1	1	1	0	1	0
济南市	2010	5	1	1	0	0	0	2	2	1	1	1	0	1	1	0	0			0	1	0
济南市	2010	5	1	1	0	0	0	2	2	2	0	1	1	0			0			0	1	0
济南市	2010	5	1	1	0	0	0	3	1	2	1	0	0	0			0			0	1	1
济南市	2010	5	1	1	0	0	0	2	2	1	1	1	0	0			0			0	1	1
济南市	2010	5	1	1	0	0	0	2	2	1	1	0	0	0			0			0	1	0
济南市	2010	5	1	1	0	0	0	2	2	1	0	1	1	0			0			0	1	0
济南市	2010	5	1	1	0	0	0	3	2	1	1	1	0	0			0			0	1	1
济南市	2010	5	1	1	0	0	0	2	2	1	1	1	1	0			0			0	0	1
济南市	2010	5	1	1	0	0	0	2	1	1	1	1	0	1	1	0	0			0	1	1
济南市	2010	5	1	1	0	0	0	2	2	1	1	1	1	0			0			0	1	1
济南市	2010	5	1	1	0	0	0	3	2	1	1	0	0	0			0			0	1	1
济南市	2010	5	1	1	0	0	0	2	2	1	1	1	0	0			0			0	1	1
济南市	2010	5	1	1	0	0	0	2	2	1	1	1	1	0			0			0	1	1
济南市	2010	5	1	1	0	0	0	2	2	1	1	1	0	0			0			0	1	1
济南市	2010	5	1	1	0	0	0	2	2	1	1	1	0	0			0			0	1	1
济南市	2010	5	1	1	0	0	0	2	1	1	1	1	0	0			0			0	0	0
济南市	2010	5	1	1	0	0	0	2	2	1	1	0	0	0			0			0	1	1
济南市	2010	5	1	1	0	0	0	4	2	2	1	1	1	0			1	1	1	0	1	1
济南市	2010	5	1	1	0	0	0	2	2	1	1	1	1	0			0			0	1	0
济南市	2010	5	1	1	0	0	0	3	1	1	1	1	1	0			0			0	1	1
济南市	2010	5	1	1	0	0	0	2	1	1	1	0	0	0			0			0	1	1
济南市	2010	5	1	1	0	0	0	5	1	2	1	0	0	0			0			0	1	1
济南市	2010	5	1	1	0	0	0	3	1	2	1	1	0	0			1	0	0	0	1	1
济南市	2010	5	1	1	0	0	0	2	2	1	1	1	0	0			0			0	1	1
济南市	2010	5	1	1	0	0	0	2	2	1	1	1	0	0			0			0	1	1
济南市	2010	5	1	1	0	0	0	2	2	1	0	1	1	0			0			0	1	1
济南市	2010	5	1	1	0	0	0	2	2	1	1	1	1	0			0			0	1	1
济南市	2010	5	1	1	0	0	0	2	2	1	1	1	0	0			0			0	1	1
青岛市	2010	1	1	1	0	0	0	2	1	1	1	1	0	1	0	0	0			0	0	1
青岛市	2010	2	1	1	0	0	0	2	1	1	1	0	0	1	1	0	0			0	0	1
青岛市	2010	2	1	1	0	0	0	1	1	1	1	1	0	1	1	0	0			0	0	1
青岛市	2010	3	1	1	0	0	0	2	1	1	1	1	0	1	1	0	0			0	0	1
青岛市	2010	3	1	1	0	0	0	2	2	1	1	1	1	0			0			0	0	1
青岛市	2010	2	1	1	0	0	0	2	2	1	1	0	0	0			0			0	0	1
青岛市	2010	3	1	1	0	0	0	2	2	1	1	0	0	0			0			0	0	1
青岛市	2010	2	1	1	0	0	0	3	2	1	1	0	0	0			0			0	0	1
济南市	2010	5	1	1	0	0	0	2	2	1	1	1	1	1	1	1	0			0	1	0
济南市	2010	5	1	1	0	0	0	2	2	1	1	1	0	0			0			0	1	0
济南市	2010	5	1	1	0	0	0	2	1	1	1	0	0	0			0			0	1	0
济南市	2010	5	1	1	0	0	0	2	2	1	1	1	0	0			0			0	1	0
济南市	2010	5	1	1	0	0	0	3	1	1	1	1	1	0			0			0	1	1
青岛市	2010	1	1	1	0	0	0	3	2	1	1	0	0	0			0			0	1	1
青岛市	2010	2	1	1	0	0	0	2	1	1	1	1	0	0			0			0	0	1
青岛市	2010	1	1	1	0	0	0	2	2	1	1	1	0	0			0			0	1	1
青岛市	2010	3	1	1	0	0	0	4	1	2	1	0	0	0			0			0	0	1
青岛市	2010	3	1	1	0	0	0	2	2	1	1	0	0	0			0			0	0	1
青岛市	2010	1	1	1	0	0	0	2	2	1	1	1	0	0			0			0	1	1
青岛市	2010	3	1	1	0	0	0	2	2	1	1	1	0	0			0			0	0	1
青岛市	2010	2	1	1	0	0	0	2	1	1	1	0	0	1	1	0	0			0	0	0
青岛市	2010	3	1	1	0	0	0	2	2	1	1	1	0	0			0			0	0	1
青岛市	2010	2	1	1	0	0	0	2	2	1	1	1	0	0			0			0	1	0
青岛市	2010	2	1	1	0	0	0	2	1	1	1	0	0	0			0			0	1	0
青岛市	2010	3	1	1	0	0	0	2	2	1	1	1	0	1	0	0	0			0	0	1
青岛市	2010	1	1	1	0	0	0	2	2	1	1	0	0	0			0			0	1	0
青岛市	2010	3	1	1	0	0	0	2	1	1	1	0	0	1	1	0	0			0	0	1
青岛市	2010	1	1	1	0	0	0	2	2	1	1	0	0	0			0			0	0	1
青岛市	2010	1	1	1	0	0	0	2	2	1	1	1	0	0			0			0	1	0
青岛市	2010	3	1	1	0	0	0	2	1	1	1	1	0	1	0	0	0			0	0	1
青岛市	2010	1	1	1	0	0	0	2	1	1	1	1	0	1	1	0	0			0	1	1
青岛市	2010	3	1	1	0	0	0	2	1	1	1	1	0	1	1	0	0			0	0	0
青岛市	2010	3	1	1	0	0	0	2	2	1	1	0	0	1	1	0	0			0	0	0
青岛市	2010	3	1	1	0	0	0	2	2	1	1	1	0	0			0			0	0	0
青岛市	2010	3	1	1	0	0	0	2	1	1	1	1	0	0			0			0	0	0
青岛市	2010	3	1	1	0	0	0	2	2	1	1	1	0	0			0			0	0	0
青岛市	2010	1	1	1	0	0	0	4	1	2	1	0	0	0			1	0	0	0	0	0
青岛市	2010	1	1	1	0	0	0	2	1	1	1	0	0	0			0			0	0	0
济南市	2010	5	1	1	0	0	0	2	2	3	1	0	0	0			1	0	0	0	1	1
济南市	2010	5	1	1	0	0	0	2	2	1	1	1	1	0			0			0	1	1
济南市	2010	5	1	1	0	0	0	2	2	1	1	1	0	0			0			0	1	0
青岛市	2010	1	1	1	0	0	0	3	1	1	1	0	0	0			0			0	0	1
青岛市	2010	1	1	1	0	0	0	3	1	2	1	0	0	0			1	0	0	0	1	1
济南市	2010	5	1	1	0	0	0	3	2	2	1	1	1	0			1	1	1	0	1	0
济南市	2010	5	1	1	0	0	0	2	2	1	1	1	1	0			0			0	1	1
济南市	2010	5	1	1	0	0	0	2	2	1	1	0	0	0			0			1	1	1
济南市	2010	5	1	1	0	0	0	2	2	1	0	1	1	0			0			0	1	0
济南市	2010	5	1	1	0	0	0	2	2	1	1	0	0	0			0			0	1	1
济南市	2010	5	1	1	0	0	0	2	2	1	1	1	1	0			0			0	1	1
济南市	2010	5	1	1	0	0	0	2	2	1	1	1	1	0			0			0	1	0
济南市	2010	5	1	1	0	0	0	2	1	1	0	1	1	0			0			0	1	1
滨州市	2010	1	1	1	0	0	0	2	1	1	0	1	1	0			0			0	0	1
济南市	2010	5	1	1	0	0	0	3	2	1	1	1	0	0			0			0	1	1
济南市	2010	5	1	1	0	0	0	2	1	1	1	1	0	0			1	0	0	0	0	0
济南市	2010	5	1	1	0	0	0	2	2	2	1	1	1	0			1	0	0	0	1	0
济南市	2010	5	1	1	0	0	0	2	2	1	1	1	1	0			0			0	1	1
济南市	2010	5	1	1	0	0	0	3	1	2	0	1	1	0			1	0	0	0	1	1
青岛市	2010	2	1	1	0	0	0	2	1	1	1	1	0	1	0	0	0			0	1	1
青岛市	2010	1	1	1	0	0	0	2	1	1	1	1	0	0			0			0	1	1
青岛市	2010	2	1	1	0	0	0	2	1	1	1	1	0	1	0	0	0			0	0	1
青岛市	2010	1	1	1	0	0	0	2	2	2	1	1	0	0			1	0	0	0	1	1
青岛市	2010	3	1	1	0	0	0	3	2	1	1	0	0	0			0			0	1	1
青岛市	2010	2	1	1	0	0	0	2	1	1	1	0	0	1	1	0	0			0	0	1
青岛市	2010	2	1	1	0	0	0	2	1	1	1	1	0	1	0	0	0			0	1	1
青岛市	2010	1	1	1	0	0	0	4	1	2	1	1	0	0			1	0	0	0	0	1
青岛市	2010	2	1	1	0	0	0	3	1	2	1	1	0	1	0	0	1	0	0	0	0	0
青岛市	2010	2	1	1	0	0	0	2	2	1	1	0	0	0			0			0	1	1
青岛市	2010	2	1	1	0	0	0	4	2	2	1	0	0	0			1	0	0	0	0	1
青岛市	2010	2	1	1	0	0	0	2	1	1	1	0	0	0			0			0	1	1
青岛市	2010	1	1	1	0	0	0	2	1	1	1	1	0	1	0	0	0			0	0	1
青岛市	2010	2	1	1	0	0	0	4	1	2	1	1	0	0			1	0	0	0	0	1
青岛市	2010	2	1	1	0	0	0	2	1	1	1	1	0	0			0			0	0	0
青岛市	2010	1	1	1	0	0	0	2	1	1	1	1	0	1	0	0	0			0	1	1
青岛市	2010	2	1	1	0	0	0	2	1	1	1	1	0	1	0	0	0			0	1	1
青岛市	2010	1	1	1	0	0	0	2	1	1	1	1	0	1	0	0	0			0	1	1
青岛市	2010	1	1	1	0	0	0	4	1	2	1	1	0	1	0	0	1	0	0	0	0	1
青岛市	2010	2	1	1	0	0	0	2	1	1	1	1	0	0			0			0	0	1
青岛市	2010	3	1	1	0	0	0	3	2	2	1	1	0	0			0			0	1	1
青岛市	2010	3	1	1	0	0	0	4	2	2	1	1	0	0			1	0	0	0	1	1
青岛市	2010	3	1	1	0	0	0	2	2	1	1	1	0	0			0			0	1	1
济南市	2010	5	1	1	0	0	0	2	2	1	1	1	0	0			0			0	1	0
济南市	2010	5	1	1	0	0	0	2	2	1	1	0	0	0			0			0	1	0
济南市	2010	5	1	1	0	0	0	2	2	1	1	0	0	0			0			0	1	1
青岛市	2010	3	1	1	0	0	0	4	2	2	1	1	0	1	0	0	1	0	0	0	0	1
青岛市	2010	1	1	1	0	0	0	2	1	1	1	0	0	0			0			0	0	1
青岛市	2010	3	1	1	0	0	0	2	1	1	1	1	0	1	1	0	0			0	1	1
青岛市	2010	3	1	1	0	0	0	2	1	1	1	0	0	1	1	0	0			0	1	1
青岛市	2010	3	1	1	0	0	0	3	2	2	1	1	0	0			1	0	0	0	1	1
青岛市	2010	1	1	1	0	0	0	4	1	3	1	1	0	0			1	0	0	0	0	1
青岛市	2010	1	1	1	0	0	0	3	1	1	1	1	0	0			0			0	0	1
青岛市	2010	3	1	1	0	0	0	2	1	1	1	0	0	1	0	0	0			0	0	1
青岛市	2010	2	1	1	0	0	0	2	1	1	1	1	0	1	1	0	0			0	1	1
青岛市	2010	3	1	1	0	0	0	2	2	1	1	1	0	1	1	0	0			0	0	1
青岛市	2010	3	1	1	0	0	0	2	2	1	1	1	0	0			0			0	1	1
青岛市	2010	3	1	1	0	0	0	3	2	2	1	1	0	0			1	0	0	0	0	1
青岛市	2010	2	1	1	0	0	0	2	1	1	1	1	0	1	0	0	0			0	1	1
青岛市	2010	1	1	1	0	0	0	2	1	1	1	0	0	0			0			0	0	1
青岛市	2010	2	1	1	0	0	0	2	2	1	1	1	0	0			0			0	1	1
济南市	2010	5	1	1	0	0	0	2	2	1	1	1	1	0			0			0	1	1
济南市	2010	5	1	1	0	0	0	3	1	2	1	1	0	0			1	0	1	0	1	1
济南市	2010	5	1	1	0	0	0	1	2	1	1	1	0	0			0			0	1	0
济南市	2010	5	1	1	0	0	0	4	1	2	1	1	1	0			1	1	1	0	0	1
济南市	2010	5	1	1	0	0	0	2	2	1	1	0	0	0			1	0	0	0	1	1
济南市	2010	5	1	1	0	0	0	3	1	1	1	1	1	0			0			0	1	1
济南市	2010	5	1	1	0	0	0	2	2	1	1	1	1	0			0			0	1	0
济南市	2010	5	1	1	0	0	0	2	2	1	1	0	0	0			0			0	1	0
济南市	2010	5	1	1	0	0	0	2	1	1	1	1	0	0			0			0	1	0
济南市	2010	5	1	1	0	0	0	4	1	2	1	0	0	0			1	0	0	0	1	0
济南市	2010	5	1	1	0	0	0	2	1	1	1	0	0	0			1	1	1	0	1	1
济南市	2010	5	1	1	0	0	0	2	1	1	1	1	1	0			0			0	1	1
济南市	2010	5	1	1	0	0	0	2	2	1	1	1	1	0			0			0	1	1
青岛市	2010	2	1	1	0	0	0	2	1	1	1	1	0	0			0			0	0	1
青岛市	2010	1	1	1	0	0	0	2	2	1	1	1	0	0			0			0	1	1
青岛市	2010	2	1	1	0	0	0	2	1	1	1	1	0	0			0			0	0	1
青岛市	2010	3	1	1	0	0	0	2	1	1	1	1	0	0			0			0	1	1
青岛市	2010	2	1	1	0	0	0	2	1	1	1	1	0	1	0	0	0			0	0	1
青岛市	2010	1	1	1	0	0	0	2	1	1	1	0	0	1	1	0	0			0	0	1
青岛市	2010	3	1	1	0	0	0	2	1	1	1	1	0	1	1	0	0			0	0	1
青岛市	2010	2	1	1	0	0	0	2	1	1	1	0	0	1	1	0	0			0	1	1
青岛市	2010	3	1	1	0	0	0	3	1	2	1	1	0	1	1	0	1	0	0	0	0	1
青岛市	2010	1	1	1	0	0	0	2	2	1	1	1	0	0			0			0	1	1
青岛市	2010	3	1	1	0	0	0	2	1	1	1	1	0	1	1	0	0			0	1	1
青岛市	2010	3	1	1	0	0	0	2	1	1	1	1	0	1	1	0	0			0	0	1
青岛市	2010	1	1	1	0	0	0	2	1	1	1	1	0	1	1	0	0			0	0	1
青岛市	2010	2	1	1	0	0	0	2	2	2	1	0	0	0			0			0	0	1
青岛市	2010	2	1	1	0	0	0	2	1	1	1	0	0	1	0	0	0			0	0	1
青岛市	2010	3	1	1	0	0	0	3	1	1	1	1	0	0			0			0	1	1
青岛市	2010	2	1	1	0	0	0	3	2	2	1	0	0	0			1	0	0	0	0	1
青岛市	2010	1	1	1	0	0	0	2	1	1	1	1	0	1	1	0	0			0	0	1
青岛市	2010	2	1	1	0	0	0	2	2	1	1	1	0	1	0	0	0			0	0	1
青岛市	2010	1	1	1	0	0	0	2	1	1	1	0	0	1	1	0	0			0	0	1
青岛市	2010	1	1	1	0	0	0	3	1	1	1	0	0	0			0			0	0	1
青岛市	2010	3	1	1	0	0	0	2	1	1	1	0	0	1	0	0	0			0	0	1
青岛市	2010	3	1	1	0	0	0	2	1	1	1	1	0	1	0	0	0			0	0	1
青岛市	2010	3	1	1	0	0	0	1	1	1	1	0	0	1	1	0	0			0	0	1
青岛市	2010	2	1	1	0	0	0	2	1	1	1	1	0	1	0	0	0			0	1	1
青岛市	2010	1	1	1	0	0	0	2	1	1	1	1	0	1	1	0	0			0	0	1
青岛市	2010	2	1	1	0	0	0	2	1	1	1	1	0	1	1	0	0			0	0	1
青岛市	2010	1	1	1	0	0	0	2	2	1	1	1	0	0			0			0	1	1
青岛市	2010	1	1	1	0	0	0	3	1	1	1	1	0	1	1	0	0			0	1	1
青岛市	2010	1	1	1	0	0	0	2	1	1	1	0	0	1	1	0	0			0	0	1
青岛市	2010	2	1	1	0	0	0	2	1	1	1	1	0	1	0	0	0			0	1	1
青岛市	2010	1	1	1	0	0	0	4	2	1	1	1	0	0			0			0	0	1
青岛市	2010	2	1	1	0	0	0	2	1	1	1	0	0	1	1	0	0			0	1	1
青岛市	2010	1	1	1	0	0	0	4	1	1	1	1	0	1	1	1	0			1	0	1
青岛市	2010	1	1	1	0	0	0	2	1	1	1	1	0	1	1	0	1	0	1	0	0	0
青岛市	2010	2	1	1	0	0	0	3	2	1	1	1	0	1	1	0	1	0	1	0	1	1
青岛市	2010	3	1	1	0	0	0	4	2	2	1	1	0	0			0			0	0	1
青岛市	2010	2	1	1	0	0	0	2	1	1	1	1	0	1	1	0	1	1	1	0	1	1
青岛市	2010	3	1	1	0	0	0	3	2	1	1	0	0	0			0			0	0	1
青岛市	2010	3	1	1	0	0	0	2	1	1	1	1	0	1	1	0	1	0	1	0	0	0
青岛市	2010	2	1	1	0	0	0	2	1	1	1	0	0	1	1	0	0			0	0	0
青岛市	2010	1	1	1	0	0	0	3	2	1	1	0	0	0			0			0	0	1
青岛市	2010	1	1	1	0	0	0	2	1	1	1	0	0	1	0	0	1	0	0	0	0	1
青岛市	2010	1	1	1	0	0	0	3	1	1	1	0	0	1	0	0	0			0	0	1
青岛市	2010	3	1	1	0	0	0	2	1	1	1	0	0	1	0	0	0			0	0	1
青岛市	2010	2	1	1	0	0	0	4	1	1	1	0	0	0			0			0	0	1
青岛市	2010	2	1	1	0	0	0	2	1	1	1	0	0	1	0	0	0			0	1	1
青岛市	2010	2	1	1	0	0	0	3	2	2	1	0	0	0			0			0	0	1
青岛市	2010	3	1	1	0	0	0	3	1	1	1	1	0	0			0			0	0	1
青岛市	2010	2	1	1	0	0	0	3	2	1	1	1	0	0			0			0	0	1
青岛市	2010	1	1	1	0	0	0	2	2	1	1	1	0	1	1	0	1	1	1	0	1	1
青岛市	2010	1	1	1	0	0	0	2	2	1	1	1	0	0			0			0	0	1
青岛市	2010	1	1	1	0	0	0	2	1	1	1	1	0	1	1	0	0			0	0	1
青岛市	2010	3	1	1	0	0	0	2	2	1	1	1	0	0			0			0	0	1
青岛市	2010	1	1	1	0	0	0	3	2	1	1	0	0	1	0	0	0			0	0	1
青岛市	2010	1	1	1	0	0	0	3	2	2	1	1	0	0			0			0	1	1
青岛市	2010	2	1	1	0	0	0	2	1	1	1	0	0	1	0	0	0			0	1	1
青岛市	2010	1	1	1	0	0	0	2	1	1	1	1	0	1	1	0	0			0	0	1
青岛市	2010	1	1	1	0	0	0	2	1	1	1	0	0	1	0	0	0			0	1	1
青岛市	2010	1	1	1	0	0	0	2	1	1	1	1	0	1	1	0	0			0	1	1
青岛市	2010	1	1	1	0	0	0	2	1	1	1	0	0	1	0	0	0			0	0	1
青岛市	2010	2	1	1	0	0	0	2	1	1	1	1	0	0			0			0	1	1
青岛市	2010	1	1	1	0	0	0	4	1	2	1	0	0	0			1	0	0	0	1	1
青岛市	2010	1	1	1	0	0	0	2	2	1	1	0	0	0			0			0	0	1
青岛市	2010	2	1	1	0	0	0	2	1	1	1	1	0	1	1	0	0			0	1	1
青岛市	2010	1	1	1	0	0	0	4	2	2	1	1	0	0			1	0	0	0	1	1
青岛市	2010	2	1	1	0	0	0	2	1	1	1	1	0	1	1	0	0			0	1	1
青岛市	2010	1	1	1	0	0	0	2	2	1	1	1	0	0			0			0	0	1
青岛市	2010	2	1	1	0	0	0	2	1	1	1	1	0	0			0			0	1	1
青岛市	2010	2	1	1	0	0	0	2	1	1	1	1	0	1	1	0	0			0	1	1
青岛市	2010	2	1	1	0	0	0	2	1	1	1	0	0	1	0	0	0			0	1	1
青岛市	2010	3	1	1	0	0	0	3	2	2	1	1	0	0			1	0	0	0	0	0
青岛市	2010	3	1	1	0	0	0	2	1	1	1	1	0	0			0			0	0	1
青岛市	2010	1	1	1	0	0	0	2	1	1	1	0	0	1	0	0	0			0	1	1
青岛市	2010	1	1	1	0	0	0	2	1	1	1	1	0	0			0			0	1	1
青岛市	2010	2	1	1	0	0	0	3	1	2	1	1	0	1	1	0	0			0	0	1
青岛市	2010	2	1	1	0	0	0	2	1	1	1	1	0	0			0			0	0	1
青岛市	2010	2	1	1	0	0	0	2	2	1	1	1	0	0			0			0	0	1
青岛市	2010	2	1	1	0	0	0	2	1	2	1	0	0	1	1	0	0			0	0	1
青岛市	2010	1	1	1	0	0	0	2	1	2	1	1	0	1	1	0	0			0	0	1
青岛市	2010	2	1	1	0	0	0	4	1	2	1	1	0	1	1	0	0			0	0	1
青岛市	2010	2	1	1	0	0	0	2	2	1	1	1	0	1	0	0	0			0	0	1
青岛市	2010	2	1	1	0	0	0	2	1	1	1	0	0	1	1	0	0			0	0	1
青岛市	2010	2	1	1	0	0	0	3	1	2	1	0	0	1	0	0	0			0	0	1
青岛市	2010	2	1	1	0	0	0	2	2	1	1	1	0	0			0			0	0	1
青岛市	2010	2	1	1	0	0	0	2	1	1	1	1	0	0			0			0	0	1
济南市	2010	5	1	1	0	0	0	2	2	1	1	0	0	0			0			0	1	1
济南市	2010	5	1	1	0	0	0	2	2	1	1	1	0	0			0			0	1	1
济南市	2010	5	1	1	0	0	0	2	2	1	1	0	0	0			0			0	1	0
济南市	2010	5	1	1	0	0	0	3	2	1	0	1	1	0			0			0	1	1
济南市	2010	5	1	1	0	0	0	3	2	2	0	1	1	0			1	0	0	0	1	1
济南市	2010	5	1	1	0	0	0	2	2	1	1	0	0	0			0			0	1	0
济南市	2010	5	1	1	0	0	0	4	2	2	1	0	0	0			0			0	1	0
济南市	2010	5	1	1	0	0	0	3	1	2	1	0	0	0			1	0	0	0	0	0
济南市	2010	5	1	1	0	0	0	2	2	1	1	1	1	0			0			0	1	0
济南市	2010	5	1	1	0	0	0	2	2	1	1	1	1	0			0			0	1	1
济南市	2010	5	1	1	0	0	0	2	2	1	1	1	0	0			0			0	1	1
济南市	2010	5	1	1	0	0	0	2	1	1	1	1	1	0			0			0	1	1
青岛市	2010	2	1	1	0	0	0	3	2	2	1	1	0	0			0			0	0	1
青岛市	2010	3	1	1	0	0	0	3	1	1	1	0	0	0			0			0	0	1
青岛市	2010	1	1	1	0	0	0	2	2	1	1	0	0	0			0			0	0	1
青岛市	2010	3	1	1	0	0	0	2	2	1	1	1	0	0			0			0	0	1
青岛市	2010	3	1	1	0	0	0	3	2	1	1	1	0	0			0			0	0	1
青岛市	2010	1	1	1	0	0	0	2	1	1	1	0	0	0			0			0	1	0
青岛市	2010	1	1	1	0	0	0	4	1	2	1	0	0	0			1	0	0	0	1	1
青岛市	2010	2	1	1	0	0	0	2	2	1	1	1	0	0			0			0	1	1
青岛市	2010	1	1	1	0	0	0	2	1	1	1	0	0	0			0			0	1	1
青岛市	2010	2	1	1	0	1	0	2	1	1	1	0	0	0			0			0	0	1
青岛市	2010	2	1	1	0	0	0	3	1	2	1	1	0	0			0			0	0	1
青岛市	2010	1	1	1	0	0	0	2	2	1	1	0	0	0			0			0	1	1
青岛市	2010	2	1	1	0	0	0	2	2	1	1	0	0	0			0			0	0	0
青岛市	2010	2	1	1	0	0	0	4	2	2	1	1	0	0			0			0	0	1
青岛市	2010	2	1	1	0	1	0	3	1	2	1	0	0	1	0	0	1	0	0	0	1	1
青岛市	2010	2	1	1	0	1	0	3	1	2	1	1	0	0			1	0	0	0	1	1
青岛市	2010	2	1	1	0	0	0	2	1	1	1	0	0	0			0			0	0	1
青岛市	2010	3	1	1	0	0	0	5	1	2	1	1	0	1	1	0	1	0	0	0	0	0
青岛市	2010	1	1	1	0	0	0	3	2	2	1	1	0	1	1	0	1	0	0	0	1	1
青岛市	2010	3	1	1	0	0	0	4	1	2	1	1	0	1	0	0	1	0	0	0	1	1
青岛市	2010	1	1	1	0	0	0	2	2	1	1	1	0	0			0			0	0	1
青岛市	2010	1	1	1	0	0	0	2	2	1	1	0	0	0			0			0	1	1
青岛市	2010	1	1	1	0	0	0	4	1	2	1	1	0	0			0			0	0	1
青岛市	2010	1	1	1	0	0	0	3	2	2	1	1	0	1	0	0	1	0	0	0	0	1
青岛市	2010	1	1	1	0	0	0	2	2	1	1	1	0	0			0			0	1	1
青岛市	2010	1	1	1	0	0	0	1	1	1	1	0	0	0			0			0	1	0
青岛市	2010	1	1	1	0	0	0	2	2	1	1	1	0	0			0			0	1	1
青岛市	2010	1	1	1	0	0	0	3	1	2	1	0	0	0			1	0	0	0	1	1
青岛市	2010	2	1	1	0	0	0	2	2	1	1	1	0	1	0	0	0			0	1	1
青岛市	2010	3	1	1	0	0	0	2	1	1	1	1	0	0			0			0	1	1
青岛市	2010	1	1	1	0	1	0	2	2	1	1	1	0	0			0			0	1	1
青岛市	2010	1	1	1	0	0	0	2	1	1	1	1	0	0			0			0	1	1
青岛市	2010	1	1	1	0	0	0	2	2	1	1	0	0	0			0			0	1	1
青岛市	2010	2	1	1	0	0	0	3	1	2	1	0	0	1	0	0	1	0	0	0	0	1
青岛市	2010	2	1	1	0	0	0	3	1	2	1	1	0	0			1	0	0	0	0	1
青岛市	2010	2	1	1	0	0	0	3	2	2	1	0	0	0			1	0	0	0	1	1
青岛市	2010	1	1	1	0	0	0	4	1	2	1	1	0	0			1	0	0	0	0	0
青岛市	2010	1	1	1	0	0	0	4	2	2	1	1	0	0			1	0	0	0	1	1
青岛市	2010	1	1	1	0	0	0	3	2	2	1	1	0	0			1	0	0	0	1	1
青岛市	2010	2	1	1	0	0	0	2	1	1	1	1	0	1	1	0	1	0	0	0	0	1
青岛市	2010	1	1	1	0	0	0	2	2	1	1	1	0	0			0			0	1	1
青岛市	2010	1	1	1	0	0	0	3	2	1	1	1	0	0			0			0	0	1
青岛市	2010	2	1	1	0	0	0	2	2	1	1	1	0	0			0			0	1	1
青岛市	2010	1	1	1	0	0	0	2	2	1	1	1	0	0			0			0	1	1
青岛市	2010	3	1	1	0	0	0	3	2	1	1	1	0	0			0			0	1	1
青岛市	2010	1	1	1	0	0	0	2	1	1	1	1	0	1	1	0	0			0	1	1
青岛市	2010	1	1	1	0	0	0	2	2	1	1	0	0	0			0			0	1	1
青岛市	2010	1	1	1	0	0	0	3	2	2	1	1	0	0			1	0	0	0	0	1
青岛市	2010	1	1	1	0	0	0	2	1	1	1	0	0	0			0			0	1	1
青岛市	2010	1	1	1	0	0	0	2	1	1	1	1	0	0			0			0	1	1
青岛市	2010	1	1	1	0	0	0	3	2	2	1	0	0	1	0	0	0			0	1	1
青岛市	2010	2	1	1	0	0	0	2	1	1	1	0	0	1	1	0	0			0	0	1
滨州市	2010	1	1	1	0	0	0	2	2	1	0	1	1	0			0			0	1	1
滨州市	2010	1	1	1	0	0	0	2	2	1	1	1	1	0			0			0	1	1
滨州市	2010	1	1	1	0	0	0	2	2	1	0	1	1	0			0			0	1	0
滨州市	2010	1	1	1	0	0	0	2	1	1	0	1	1	0			0			0	1	0
滨州市	2010	1	1	1	0	0	0	2	1	1	0	1	1	0			0			0	0	1
滨州市	2010	1	1	1	0	0	0	2	1	1	0	1	1	0			0			0	1	1
滨州市	2010	1	1	1	0	0	0	2	1	1	0	1	1	0			0			0	1	1
滨州市	2010	1	1	1	0	0	0	2	2	1	1	1	1	0			0			0	1	1
滨州市	2010	1	1	1	0	0	0	2	1	1	0	1	1	0			0			0	1	1
滨州市	2010	1	1	1	0	0	0	2	2	1	1	1	1	0			0			0	1	1
滨州市	2010	1	1	1	0	0	0	2	1	1	1	1	1	0			0			0	1	1
滨州市	2010	1	1	1	0	0	0	2	1	1	1	1	1	0			0			0	1	1
滨州市	2010	1	1	1	0	0	0	2	2	1	0	1	1	0			0			0	1	1
滨州市	2010	1	1	1	0	0	0	1	2	1	0	1	1	0			0			0	1	1
滨州市	2010	1	1	1	0	0	0	2	2	1	1	1	1	0			0			0	1	1
滨州市	2010	1	1	1	0	0	0	2	1	2	1	1	1	0			1	1	1	0	1	1
滨州市	2010	1	1	1	0	0	0	2	1	1	1	1	1	0			0			0	1	1
滨州市	2010	1	1	1	0	0	0	3	1	3	1	1	1	0			1	0	1	0	1	1
滨州市	2010	1	1	1	0	0	0	1	2	1	1	1	1	0			0			0	1	1
滨州市	2010	1	1	1	0	0	0	2	2	1	0	1	1	0			0			0	1	1
滨州市	2010	1	1	1	0	0	0	1	2	1	1	1	1	0			0			0	1	1
滨州市	2010	1	1	1	0	0	0	2	1	3	1	1	1	0			1	0	1	0	1	1
滨州市	2010	1	1	1	0	0	0	2	2	1	0	1	1	0			0			0	1	1
滨州市	2010	1	1	1	0	0	0	2	1	1	1	1	1	0			0			0	1	1
滨州市	2010	1	1	1	0	0	0	1	2	1	1	1	1	0			0			0	1	1
滨州市	2010	1	1	1	0	0	0	2	2	1	1	1	0	0			0			0	1	1
滨州市	2010	1	1	1	0	0	0	2	2	1	1	1	1	0			0			0	1	1
滨州市	2010	1	1	1	0	0	0	2	1	1	1	1	0	0			1	0	1	0	1	1
滨州市	2010	1	1	1	0	0	0	1	2	1	1	1	1	0			0			0	1	1
滨州市	2010	1	1	1	0	0	0	2	1	1	1	1	1	0			0			0	1	1
滨州市	2010	1	1	1	0	0	0	2	2	1	1	1	1	0			0			0	1	1
滨州市	2010	1	1	1	0	0	0	2	2	1	1	1	0	0			0			0	1	1
滨州市	2010	1	1	1	0	0	0	2	2	1	1	1	1	0			1	1	1	0	1	1
滨州市	2010	1	1	1	0	0	0	1	1	1	1	1	1	0			0			0	1	1
滨州市	2010	1	1	1	0	0	0	2	2	1	1	1	0	0			0			0	1	1
滨州市	2010	1	1	1	0	0	0	2	2	1	1	1	1	0			0			0	1	1
滨州市	2010	1	1	1	0	0	0	2	2	1	0	1	1	0			0			0	1	0
滨州市	2010	1	1	1	0	0	0	2	2	1	1	1	1	0			0			0	1	1
滨州市	2010	1	1	1	0	0	0	2	1	1	0	1	1	0			0			0	1	1
滨州市	2010	1	1	1	0	0	0	2	2	1	0	1	1	0			0			0	1	1
滨州市	2010	1	1	1	0	0	0	2	2	1	1	1	1	0			0			0	1	1
滨州市	2010	1	1	1	0	0	0	1	2	1	1	1	1	0			0			0	1	0
滨州市	2010	1	1	1	0	0	0	2	1	1	1	1	1	0			1	1	1	0	1	1
滨州市	2010	1	1	1	0	0	0	1	2	1	1	1	1	0			0			0	1	1
滨州市	2010	1	1	1	0	0	0	2	2	1	1	1	1	0			0			0	1	0
滨州市	2010	1	1	1	0	0	0	2	1	3	1	1	1	0			1	0	1	0	1	0
滨州市	2010	1	1	1	0	0	0	1	2	1	1	1	1	0			0			0	1	1
滨州市	2010	1	1	1	0	0	0	3	2	1	1	1	1	0			1	0	0	0	1	1
滨州市	2010	1	1	1	0	0	0	2	2	2	1	1	1	0			1	0	1	0	1	1
滨州市	2010	1	1	1	0	0	0	2	1	1	1	1	1	0			0			0	1	1
滨州市	2010	1	1	1	0	0	0	2	2	1	0	1	1	0			0			0	1	1
滨州市	2010	1	1	1	0	0	0	3	2	2	1		1	0			1	1	1	0	1	0
滨州市	2010	1	1	1	0	0	0	3	1	1	0	1	1	0			0			0	1	0
滨州市	2010	1	1	1	0	0	0	2	2	1	0	1	1	0			0			0	1	1
滨州市	2010	1	1	1	0	0	0	1	2	1	1	1	1	0			0			0	1	1
滨州市	2010	1	1	1	0	0	0	2	1	1	0	1	1	0			0			0	0	0
滨州市	2010	1	1	1	0	0	0	2	1	1	1	1	1	0			0			0	1	1
滨州市	2010	1	1	1	0	0	0	1	2	1	1	1	1	0			0			0	1	0
滨州市	2010	1	1	1	0	0	0	1	2	1	1	1	1	0			0			0	1	0
滨州市	2010	1	1	1	0	0	0	2	2	1	0	1	1	0			0			0	1	0
滨州市	2010	1	1	1	0	0	0	3	1	3	1	1	1	0			0			0	1	0
滨州市	2010	1	1	1	0	0	0	2	2	1	1	1	1	0			0			0	1	0
滨州市	2010	1	1	1	0	0	0	1	2	1	0	1	1	0			0			0	1	0
滨州市	2010	1	1	1	0	0	0	2	2	1	1	1	1	0			0			0	0	0
滨州市	2010	1	1	1	0	0	0	1	2	1	1	0	0	0			0			0	1	0
滨州市	2010	1	1	1	0	0	0	3	1	1	1	0	0	0			1	0	1	0	1	1
滨州市	2010	1	1	1	0	0	0	2	2	1	1	1	1	0			0			0	1	1
滨州市	2010	1	1	1	0	0	0	2	2	1	1	1	1	0			0			0	1	0
滨州市	2010	1	1	1	0	0	0	3	1	3	1	0	0	0			0			0	1	0
滨州市	2010	1	1	1	0	0	0	2	2	1	1	1	1	0			0			0	1	0
滨州市	2010	1	1	1	0	0	0	1	2	1	1	1		0			0			0	0	1
滨州市	2010	1	1	1	0	0	0	2	2	1	1	0	0	0			0			0	1	0
滨州市	2010	1	1	1	0	0	0	1	2	1	1	0	0	0			0			0	1	0
滨州市	2010	1	1	1	0	0	0	1	2	1	1	1	1	0			0			0	1	0
滨州市	2010	1	1	1	0	0	0	1	2	1	1	0	0	0			0			0	0	0
滨州市	2010	1	1	1	0	0	0	2	2	1	1	0	0	0			0			0	1	0
滨州市	2010	1	1	1	0	0	0	2	2	1	1	1	1	0			0			0	0	0
济南市	2010	5	1	1	0	0	0	2	2	1	1	0	0	0			0			0	1	0
滨州市	2010	1	1	1	0	0	0	2	2	1	1	1	1	0			0			0	1	1
滨州市	2010	1	1	1	0	0	0	1	2	1	1	1	1	0			0			0	1	1
滨州市	2010	1	1	1	0	0	0	2	2	2	1	1	1	0			0			0	1	1
滨州市	2010	1	1	1	0	0	0	3	2	1	1	0	0	0			0			0	1	0
滨州市	2010	1	1	1	0	0	0	2	2	1	1	1	1	0			0			0	1	1
滨州市	2010	1	1	1	0	0	0	1	2	1	1	1	1	0			1	1	1	0	1	1
滨州市	2010	3	1	1	0	0	0	2	2	1	1	1	1	0			0			0	1	1
滨州市	2010	3	1	1	0	0	0	2	2	1	1	0	0	0			0			0	1	1
滨州市	2010	3	1	1	0	0	0	2	2	1	1	0	0	0			0			0	1	1
滨州市	2010	3	1	1	0	0	0	1	2	1	1	1	0	0			0			0	1	1
滨州市	2010	3	1	1	0	0	0	2	2	1	1	1	0	0			0			0	1	1
滨州市	2010	3	1	1	0	0	0	2	2	1	1	1	1	0			0			0	1	1
滨州市	2010	3	1	1	0	0	0	2	1	1	1	1	0	0			0			0	1	1
滨州市	2010	1	1	1	0	0	0	2	2	2	0	1	1	0			0			0	1	1
滨州市	2010	1	1	1	0	0	0	2	2	1	0	1	1	0			0			0	1	1
滨州市	2010	1	1	1	0	0	0	2	2	1	0	1	1	0			0			0	1	1
滨州市	2010	1	1	1	0	0	0	2	1	1	1	0	0	0			0			0	1	0
滨州市	2010	1	1	1	0	0	0	2	2	1	0	1	1	0			0			0	1	1
滨州市	2010	1	1	1	0	0	0	1	1	1	0	1	1	0			0			0	1	1
滨州市	2010	1	1	1	0	0	0	1	1	1	0	1	1	0			0			0	1	1
滨州市	2010	1	1	1	0	0	0	2	1	1	1	1	0	0			0			0	1	1
滨州市	2010	1	1	1	0	0	0	2	1	1	0	1	1	0			0			0	1	1
滨州市	2010	1	1	1	0	0	0	2	1	1	0	1	1	0			0			0	1	1
滨州市	2010	1	1	1	0	0	0	2	2	1	0	1	1	0			0			0	1	1
滨州市	2010	1	1	1	0	0	0	2	2	1	0	1	1	0			0			0	1	1
滨州市	2010	1	1	1	0	0	0	2	2	1	0	1	1	0			0			0	1	1
滨州市	2010	1	1	1	0	0	0	2	1	2	1	1	0	0			0			0	1	0
滨州市	2010	1	1	1	0	0	0	2	1	1	1	1	0	0			0			0	1	0
滨州市	2010	1	1	1	0	0	0	2	1	1	1	1	0	0			0			0	1	1
滨州市	2010	1	1	1	0	0	0	2	1	1	0	1	1	0			0			0	1	1
滨州市	2010	1	1	1	0	0	0	2	1	1	0	1	1	0			0			0	1	1
滨州市	2010	1	1	1	0	0	0	2	1	1	0	1	1	0			0			0	1	1
滨州市	2010	1	1	1	0	0	0	2	1	1	0	1	1	0			0			0	1	1
滨州市	2010	1	1	1	0	0	0	2	1	1	1	1	0	0			0			0	1	1
滨州市	2010	1	1	1	0	0	0	2	1	1	1	1	0	0			0			0	1	1
滨州市	2010	1	1	1	0	0	0	2	1	1	1	1	0	0			0			0	1	0
滨州市	2010	1	1	1	0	0	0	1	1	1	1	1	0	0			0			0	1	1
滨州市	2010	1	1	1	0	0	0	1	1	1	1	1	0	0			0			0	1	0
滨州市	2010	1	1	1	0	0	0	2	1	1	0	1	1	0			0			0	1	1
滨州市	2010	1	1	1	0	0	0	2	2	1	0	1	1	0			0			0	1	1
滨州市	2010	1	1	1	0	0	0	2	1	1	0	1	1	0			0			0	1	0
滨州市	2010	1	1	1	0	0	0	2	1	1	0	1	1	0			0			0	1	1
滨州市	2010	1	1	1	0	0	0	2	2	1	0	1	1	0			0			0	1	1
滨州市	2010	1	1	1	0	0	0	2	2	1	0	1	1	0			0			0	1	1
滨州市	2010	1	1	1	0	0	0	2	2	1	0	1	1	0			0			0	1	1
滨州市	2010	1	1	1	0	0	0	2	1	1	0	1	1	0			0			0	1	1
滨州市	2010	1	1	1	0	0	0	2	1	1	1	0	0	0			0			0	1	1
滨州市	2010	1	1	1	0	0	0	2	1	1	1	1	0	0			0			0	1	1
滨州市	2010	1	1	1	0	0	0	2	1	1	1	0	0	0			0			0	1	0
滨州市	2010	1	1	1	0	0	0	2	1	1	1	0	0	0			0			0	1	1
滨州市	2010	1	1	1	0	0	0	1	1	1	1	0	0	0			0			0	1	0
滨州市	2010	1	1	1	0	0	0	2	1	1	0	1	1	0			0			0	1	0
滨州市	2010	1	1	1	0	0	0	2	2	1	1	1	0	0			0			0	1	0
滨州市	2010	1	1	1	0	0	0	2	1	1	0	1	1	0			0			0	1	0
滨州市	2010	1	1	1	0	0	0	1	1	1	1	1	0	0			0			0	1	0
滨州市	2010	1	1	1	0	0	0	1	1	1	1	1	0	0			0			0	1	0
滨州市	2010	1	1	1	0	0	0	2	1	2	1	1	0	0			1	0	1	0	1	0
滨州市	2010	1	1	1	0	0	0	2	1	1	1	1	0	0			0			0	1	1
滨州市	2010	1	1	1	0	0	0	2	1	1	1		0	0			0			0	1	1
滨州市	2010	1	1	1	0	0	0	2	1	1	1	0	0	0			0			0	1	0
滨州市	2010	1	1	1	0	0	0	1	1	1	1	1	1	0			0			0	1	0
滨州市	2010	1	1	1	0	0	0	2	1	1	1	1	0	0			0			0	1	0
滨州市	2010	1	1	1	0	0	0	2	1	1	1	1	0	0			1	0		0	1	0
滨州市	2010	1	1	1	0	0	0	2	2	1	1	1	0	0			0			0	1	1
滨州市	2010	1	1	1	0	0	0	2	1	2	0	1	1	0			0			0	1	0
滨州市	2010	1	1	1	0	0	0	2	2	1	0	1	1	0			0			0	1	1
滨州市	2010	1	1	1	0	0	0	2	1	1	1	0	0	0			0			0	1	0
滨州市	2010	1	1	1	0	0	0	2	2	2	1	0	0	0			0			0	1	0
滨州市	2010	1	1	1	0	0	0	2	1	2	1	1	0	0			0			0	1	1
滨州市	2010	1	1	1	0	0	0	2	1	1	1	0	0	0			0			0	1	1
滨州市	2010	1	1	1	0	0	0	2	1	1	1	0	0	0			0			0	1	1
滨州市	2010	1	1	1	0	0	0	2	2	1	1		0	0			0			0	1	1
滨州市	2010	1	1	1	0	0	0	2	2	1	0	1	1	0			0			0	1	1
滨州市	2010	1	1	1	0	0	0	2	1	1	1	0	0	0			0			0	1	1
滨州市	2010	1	1	1	0	0	0	2	1	1	1	0	0	0			0			0	1	1
滨州市	2010	1	1	1	0	0	0	2	1	1	1	1	1	0			0			0	1	1
滨州市	2010	1	1	1	0	0	0	2	2	1	1	1	0	0			0			0	1	1
滨州市	2010	1	1	1	0	0	0	2	1	1	1	0	0	0			0			0	1	1
滨州市	2010	1	1	1	0	0	0	2	1	1	1	1	0	0			0			0	1	1
滨州市	2010	1	1	1	0	0	0	2	1	1	1	1	0	0			0			0	1	1
滨州市	2010	1	1	1	0	0	0	2	2	1	1	0	0	0			0			0	1	1
滨州市	2010	1	1	1	0	0	0	2	2	1	1	0	0	0			0			0	1	1
滨州市	2010	1	1	1	0	0	0	2	2	1	0	1	1	0			0			0	1	1
滨州市	2010	1	1	1	0	0	0	2	2	1	1	0	0	1		0	0			0	1	0
滨州市	2010	1	1	1	0	0	0	2	2	1	1	1	1	0			0			0	1	0
滨州市	2010	1	1	1	0	0	0	2	1	1	0	1	1	0			0			0	1	1
滨州市	2010	1	1	1	0	0	0	2	2	1	0	1	1	0			0			0	1	1
滨州市	2010	1	1	1	0	0	0	2	2	1	1	0	0	0			0			0	1	1
滨州市	2010	1	1	1	0	0	0	2	2	1	1		0	0			0			0	1	1
滨州市	2010	1	1	1	0	0	0	2	2	1	0	1	1	0			0			0	1	1
滨州市	2010	1	1	1	0	0	0	2	2	2	1	0	0	0			0			0	1	1
滨州市	2010	1	1	1	0	0	0	2	2	1	0	1	1	0			0			0	1	0
滨州市	2010	1	1	1	0	0	0	3	2	1	0	1	1	0			1	0	0	0	1	0
滨州市	2010	1	1	1	0	0	0	2	2	1	1	0	0	0			0			0	1	1
滨州市	2010	1	1	1	0	0	0	3	2	2	0	1	1	0			0			0	1	1
滨州市	2010	1	1	1	0	0	0	3	2	3							0			0	1	0
滨州市	2010	1	1	1	0	0	0	3	2	2	0	1	1	0			1	0	0	0	1	1
滨州市	2010	1	1	1	0	0	0	2	2	2	0	1	1	0			0			0	1	1
滨州市	2010	1	1	1	0	0	0	2	2	1	1	1	1	0			0			0	1	1
滨州市	2010	1	1	1	0	0	0	2	2	2			0				0			0	1	1
滨州市	2010	1	1	1	0	0	0	2	2	1	0	1	1	0			1	0	0	0	1	1
滨州市	2010	1	1	1	0	0	0	2	2	1	0	1	1	0			0			0	1	1
滨州市	2010	1	1	1	0	0	0	2	1	1	0	1	1	0			0			0	1	1
滨州市	2010	3	1	1	0	0	0	2	2	1	0	1	1	0			0			0	1	1
滨州市	2010	1	1	1	0	0	0	2	2	1	1	0	0	0			0			0	1	0
滨州市	2010	3	1	1	0	0	0	2	2	1	1	0	0	0			0			0	1	1
滨州市	2010	1	1	1	0	0	0	2	1	1	0	1	1	0			0			0	1	0
滨州市	2010	1	1	1	0	0	0	2	2	1	1	0	0	0			0			0	1	0
滨州市	2010	3	1	1	0	0	0	2	2	2	1	1	1	0			0			0	1	0
滨州市	2010	3	1	1	0	0	0	2	1	1	0	1	1	0			0			0	1	0
滨州市	2010	3	1	1	0	0	0	2	1	2	0	1	1	0			0			0	1	1
滨州市	2010	1	1	1	0	0	0	2	2	1	0	1	1	0			0			0	1	1
滨州市	2010	1	1	1	0	0	0	2	2	2	0	1	1	0			1	0	1	0	1	0
滨州市	2010	1	1	1	0	0	0	2	1	1	0	1	1	0			0			0	1	1
滨州市	2010	1	1	1	0	0	0	2	2	1	1	1	1	0			1	1	1	0	1	1
滨州市	2010	1	1	1	0	0	0	2	2	1	0	1	1	0			0			0	1	0
滨州市	2010	1	1	1	0	0	0	2	1	1	0	1	1	0			0			0	1	0
滨州市	2010	1	1	1	0	0	0	2	2	1	0	1	1	0			0			0	1	1
滨州市	2010	1	1	1	0	0	0	3	1	2	0	1	1	0			0			0	1	1
滨州市	2010	1	1	1	0	0	0	1	2	1	0	1	1	0			0			0	1	1
滨州市	2010	1	1	1	0	0	0	1	2	1	0	1	1	0			0			0	1	1
滨州市	2010	1	1	1	0	0	0	2	1	1	0	1	1	0			0			0	1	1
滨州市	2010	1	1	1	0	0	0	2	2	1	1		0	0			1	0	1	0	1	1
滨州市	2010	1	1	1	0	0	0	2	2	1	0	1	1	0			0			0	1	1
滨州市	2010	1	1	1	0	0	0	2	2	2	0	1	1	0			1	1	1	0	1	1
滨州市	2010	1	1	1	0	0	0	2	1	1	0	1	1	0			0			0	1	1
滨州市	2010	1	1	1	0	0	0	2	1	1	0	1	1	0			0			0	1	1
滨州市	2010	1	1	1	0	0	0	2	1	3	0	1	1	0			0			0	1	1
滨州市	2010	1	1	1	0	0	0	2	2	1	0	1	1	0			0			0	1	0
滨州市	2010	1	1	1	0	0	0	2	2	1	0	1	1	0			0			0	1	1
滨州市	2010	1	1	1	0	0	0	2	1	1	0	1	1	0			0			0	1	1
滨州市	2010	1	1	1	0	0	0	2	1	1	1	1	1	0			0			0	1	1
滨州市	2010	1	1	1	0	0	0	2	2	1	0	1	1	0			0			0	1	1
滨州市	2010	1	1	1	0	0	0	2	1	1	0	1	1	0			0			0	1	1
滨州市	2010	1	1	1	0	0	0	2	1	1	0	1	1	0			0			0	1	1
滨州市	2010	1	1	1	0	0	0	2	2	1	1	0	0	0			0			0	1	0
滨州市	2010	1	1	1	0	0	0	2	2	1	0	1	1	0			0			0	1	1
滨州市	2010	1	1	1	0	0	0	2	2	1	0	1	1	0			1	1	1	0	1	0
滨州市	2010	1	1	1	0	0	0	2	2	1	0	1	1	0			0			0	1	1
滨州市	2010	1	1	1	0	0	0	2	1	1	0	1	1	0			0			0	1	1
滨州市	2010	1	1	1	0	0	0	2	1	1	1	1	0	0			0			0	1	1
滨州市	2010	1	1	1	0	0	0	2	2	1	0	1	1	0			0			0	1	0
滨州市	2010	1	1	1	0	0	0	2	2	2	0	1	1	0			0			0	1	1
滨州市	2010	1	1	1	0	0	0	2	1	1	0	1	1	0			0			0	1	1
滨州市	2010	1	1	1	0	0	0	2	1	1	0	1	1	0			0			0	1	1
滨州市	2010	1	1	1	0	0	0	2	1	1	0	1	1	0			0			0	1	1
滨州市	2010	1	1	1	0	0	0	2	2	1	0	1	1	0			0			0	1	1
滨州市	2010	1	1	1	0	0	0	2	2	1	0	1	1	0			0			0	1	1
滨州市	2010	1	1	1	0	0	0	2	1	1	0	1	1	0			0			0	1	1
滨州市	2010	1	1	1	0	0	0	2	2	1	0	1	1	0			0			0	1	1
滨州市	2010	1	1	1	0	0	0	2	2	1	0	1	1	0			0			0	1	1
滨州市	2010	1	1	1	0	0	0	2	2	1	0	1	1	0			0			0	1	1
滨州市	2010	1	1	1	0	0	0	2	2	1	0	1	1	0			0			0	1	1
滨州市	2010	1	1	1	0	0	0	2	2	1	0	1	1	0			0			0	1	1
滨州市	2010	1	1	1	0	0	0	2	1	1	0	1	1	0			0			0	1	1
滨州市	2010	1	1	1	0	0	0	2	2	1	0	1	1	0			0			0	1	1
滨州市	2010	1	1	1	0	0	0	2	2	1	0	1	1	0			0			0	1	1
滨州市	2010	1	1	1	0	0	0	2	1	1	0	1	1	0			0			0	1	1
滨州市	2010	1	1	1	0	0	0	2	2	1	0	1	1	0			0			0	1	1
滨州市	2010	1	1	1	0	0	0	2	2	1	0	1	1	0			0			0	1	1
滨州市	2010	1	1	1	0	0	0	2	2	1	0	1	1	0			0			0	1	1
滨州市	2010	1	1	1	0	0	0	2	1	1	0	1	1	0			0			0	1	1
滨州市	2010	1	1	1	0	0	0	2	2	1	0	1	1	0			0			0	1	1
滨州市	2010	1	1	1	0	0	0	2	2	1	0	1	1	0			0			0	1	1
滨州市	2010	1	1	1	0	0	0	2	2	1	0	1	1	0			0			0	1	1
滨州市	2010	1	1	1	0	0	0	2	2	1	0	1	1	0			0			0	1	1
滨州市	2010	1	1	1	0	0	0	2	1	1	0	1	1	0			0			0	1	1
滨州市	2010	1	1	1	0	0	0	2	2	1	0	1	1	0			0			0	1	1
滨州市	2010	1	1	1	0	0	0	2	2	1	0	1	1	0			0			0	1	1
滨州市	2010	1	1	1	0	0	0	3	1	1	0	1	1	0			0			0	1	1
滨州市	2010	1	1	1	0	0	0	2	2	1	0	1	1	0			0			0	1	1
滨州市	2010	1	1	1	0	0	0	2	2	1	0	1	1	0			0			0	1	1
滨州市	2010	1	1	1	0	0	0	2	2	1	0	1	1	0			0			0	1	1
滨州市	2010	1	1	1	0	0	0	2	2	1	0	1	1	0			0			0	1	1
滨州市	2010	1	1	1	0	0	0	2	2	1	0	1	1	0			0			0	1	1
滨州市	2010	1	1	1	0	0	0	2	2	1	0	1	1	0			0			0	1	1
滨州市	2010	1	1	1	0	0	0	2	1	1	0	1	1	0			0			0	1	1
滨州市	2010	1	1	1	0	0	0	2	1	1	0	1	1	0			0			0	1	1
滨州市	2010	1	1	1	0	0	0	2	2	1	0	1	1	0			0			0	1	1
滨州市	2010	1	1	1	0	0	0	2	1	1	0	1	1	0			0			0	1	1
滨州市	2010	1	1	1	0	0	0	2	1	1	1	0	0	0			0			0	1	1
滨州市	2010	1	1	1	0	0	0	2	2	1	0	1	1	0			0			0	1	1
滨州市	2010	1	1	1	0	0	0	2	1	1	0	1	1	0			0			0	1	1
滨州市	2010	1	1	1	0	0	0	2	1	1	0	1	1	0			0			0	1	1
滨州市	2010	1	1	1	0	0	0	2	1	1	1	1	0	0			0			0	1	0
滨州市	2010	1	1	1	0	0	0	2	2	1	0	1	1	0			0			0	1	1
滨州市	2010	1	1	1	0	0	0	2	2	1	0	1	1	0			0			0	1	1
滨州市	2010	1	1	1	0	0	0	2	1	1	0	1	1	0			0			0	1	1
滨州市	2010	1	1	1	0	0	0	2	1	1	0	1	1	0			0			0	1	1
滨州市	2010	1	1	1	0	0	0	2	1	1	0	1	1	0			0			0	1	1
滨州市	2010	1	1	1	0	0	0	2	2	1	0	1	1	0			0			0	1	1
滨州市	2010	1	1	1	0	0	0	2	2	1	0	1	1	0			0			0	1	1
滨州市	2010	1	1	1	0	0	0	2	1	1	0	1	1	0			0			0	1	1
滨州市	2010	1	1	1	0	0	0	2	1	1	0	1	1	0			0			0	1	1
滨州市	2010	1	1	1	0	0	0	2	1	1	0	1	1	0			0			0	1	0
滨州市	2010	1	1	1	0	0	0	2	2	1	0	1	1	0			0			0	1	0
滨州市	2010	1	1	1	0	0	0	2	2	1	0	1	1	0			0			0	1	1
滨州市	2010	1	1	1	0	0	0	2	2	1	0	1	1	0			0			0	1	0
滨州市	2010	1	1	1	0	0	0	2	2	1	0	1	1	0			0			0	1	1
滨州市	2010	1	1	1	0	0	0	2	2	1	1	0	0	0			0			0	1	1
滨州市	2010	1	1	1	0	0	0	2	2	1	0	1	1	0			0			0	1	1
滨州市	2010	1	1	1	0	0	0	2	2	1	0	1	1	0			0			0	1	1
滨州市	2010	1	1	1	0	0	0	2	2	2	1	0	0	0			0			0	1	1
滨州市	2010	1	1	1	0	0	0	2	2	1	0	1	1	0			0			0	1	1
滨州市	2010	1	1	1	0	0	0	2	2	1	1	0		0			0			0	1	1
滨州市	2010	1	1	1	0	0	0	2	1	1	0	1	1	0			0			0	1	1
滨州市	2010	1	1	1	0	0	0	2	1	1	0	1	1	0			0			0	1	0
滨州市	2010	4	1	1	0	0	0	2	2	1	0	1	1	0			0			0	1	1
滨州市	2010	4	1	1	0	0	0	2	2	1	0	1	1	0			0			0	1	1
滨州市	2010	4	1	1	0	0	0	2	2	1	0	1	1	0			0			0	1	1
滨州市	2010	4	1	1	0	0	0	2	1	1	0	1	1	0			0			0	1	1
滨州市	2010	4	1	1	0	0	0	2	1	1	0	1	1	0			0			0	1	1
滨州市	2010	4	1	1	0	0	0	2	2	1	0	1	1	0			0			0	1	1
滨州市	2010	4	1	1	0	0	0	2	2	1	0	1	1	0			0			0	1	1
滨州市	2010	4	1	1	0	0	0	2	2	1	0	1	1	0			0			0	1	1
滨州市	2010	4	1	1	0	0	0	2	2	2	0	1	1	0			0			0	1	1
滨州市	2010	4	1	1	0	0	0	2	2	1	0	1	1	0			0			0	1	1
滨州市	2010	4	1	1	0	0	0	2	2	1	0	1	1	0			0			0	1	1
滨州市	2010	2	1	1	0	0	0	2	2	1	0	1	1	0			0			0	1	1
滨州市	2010	2	1	1	0	0	0	2	1	1	0	1	1	0			0			0	1	1
滨州市	2010	2	1	1	0	0	0	2	2	1	0	1	1	0			0			0	1	1
滨州市	2010	2	1	1	0	0	0	2	1	1	0	1	1	0			0			0	1	1
滨州市	2010	2	1	1	0	0	0	2	2	1	0	1	1	0			0			0	1	1
滨州市	2010	1	1	1	0	0	0	2	1	1	0	1	1	0			0			0	1	1
滨州市	2010	2	1	1	0	0	0	2	2	1	0	1	1	0			0			0	1	1
滨州市	2010	2	1	1	0	0	0	2	1	1	0	1	1	0			0			0	1	1
滨州市	2010	2	1	1	0	0	0	2	2	1	0	1	1	0			0			0	1	1
滨州市	2010	2	1	1	0	0	0	2	2	1	0	1	1	0			0			0	1	1
滨州市	2010	1	1	1	0	0	0	2	2	1										0	1	1
滨州市	2010	1	1	1	0	0	0	2	1	1	0	1	1	0			0			0	1	1
滨州市	2010	1	1	1	0	0	0	2	2	1	1	1	1	0			0			0	1	1
滨州市	2010	1	1	1	0	0	0	2	1	2	0	1	1	0			1	1	1	0	1	1
滨州市	2010	1	1	1	0	0	0	2	2	1	0	1	1	0			0			0	1	1
滨州市	2010	1	1	1	0	0	0	2	2	1	0	1	1	0			0			0	1	1
滨州市	2010	1	1	1	0	0	0	3	1	3	0	1	1	0			0			0	1	1
滨州市	2010	1	1	1	0	0	0	2	2	1	1	1	1	0			0			0	1	1
滨州市	2010	1	1	1	0	0	0	2	2	1	0	1	1	0			0			0	1	1
滨州市	2010	1	1	1	0	0	0	2	1	1	0	1	1	0			0			0	1	1
滨州市	2010	1	1	1	0	0	0	2	1	1	1	1	0	0			0			0	1	1
滨州市	2010	1	1	1	0	0	0	2	1	1	0	1	1	0			0			0	1	1
滨州市	2010	1	1	1	0	0	0	2	1	2	0	1	1	0			0			0	1	1
滨州市	2010	1	1	1	0	0	0	2	1	1	1	1	0	0			0			0	1	1
滨州市	2010	1	1	1	0	0	0	2	2	1	0	1	1	0			0			0	1	1
滨州市	2010	1	1	1	0	0	0	2	2	1	1	1	1	0			0			0	1	1
滨州市	2010	1	1	1	0	0	0	2	2	1	0	1	1	0			0			0	1	1
滨州市	2010	1	1	1	0	0	0	2	1	1	0	1	1	0			0			0	1	1
滨州市	2010	1	1	1	0	0	0	4	1	3	0	1	1	0			0			0	1	1
滨州市	2010	1	1	1	0	0	0	2	2	1	0	1	1	0			0			0	1	1
滨州市	2010	1	1	1	0	0	0	2	1	1	0	1	1	0			0			0	1	1
滨州市	2010	1	1	1	0	0	0	2	2	1	1	1	0	0			0			0	1	1
滨州市	2010	1	1	1	0	0	0	2	1	1	0	1	1	0			0			0	1	1
滨州市	2010	1	1	1	0	0	0	2	1	1	0	1	1	0			0			0	1	1
滨州市	2010	1	1	1	0	0	0	2	1	1	0	1	1	0			0			0	1	1
滨州市	2010	1	1	1	0	0	0	2	2	1	0	1	1	0			0			0	1	1
滨州市	2010	1	1	1	0	0	0	2	1	1	1	0	0	0			0			0	1	1
滨州市	2010	1	1	1	0	0	0	2	2	1	0	1	1	0			0			0	1	1
滨州市	2010	1	1	1	0	0	0	2	1	1	0	1	1	0			0			0	1	1
滨州市	2010	1	1	1	0	0	0	2	2	1	0	1	1	0			0			0	1	1
滨州市	2010	1	1	1	0	0	0	3	2	2	0	1	1	0			0			0	1	1
滨州市	2010	1	1	1	0	0	0	2	1	1	0	1	1	0			1	0	0	0	1	1
滨州市	2010	1	1	1	0	0	0	2	1	1	1	1	1	0			0			0	1	1
滨州市	2010	1	1	1	0	0	0	3	2	3	1	1	1	0			0			0	1	1
滨州市	2010	1	1	1	0	0	0	2	2	1	0	1	1	0			0			0	1	1
滨州市	2010	1	1	1	0	0	0	2	2	1	0	1	1	0			0			0	1	1
滨州市	2010	1	1	1	0	0	0	2	1	1	1	0	0	0			1	0	0	0	1	1
滨州市	2010	1	1	1	0	0	0	2	1	1	0	1	1	0			0			0	1	1
滨州市	2010	1	1	1	0	0	0	2	1	1	0	1	1	0			0			0	1	1
滨州市	2010	1	1	1	0	0	0	2	2	1	1	0	0	0			0			0	1	1
滨州市	2010	1	1	1	0	0	0	2	1	1	0	1	1	0			0			0	1	1
滨州市	2010	3	1	1	0	0	0	2	2	1	1	1	0	0			0			0	1	1
滨州市	2010	3	1	1	0	0	0	2	2	1	1	0	0	0			0			0	1	1
滨州市	2010	1	1	1	0	0	0	2	2	1	1	0	0	0			0			0	1	1
滨州市	2010	3	1	1	0	0	0	2	2	1	1	1	1	0			0			0	1	1
滨州市	2010	1	1	1	0	0	0	2	1	1	0	1	1	0			0			0	1	1
滨州市	2010	3	1	1	0	0	0	2	2	1	1	0	0	0			0			0	1	1
滨州市	2010	3	1	1	0	0	0	2	1	1										0	1	1
滨州市	2010	3	1	1	0	0	0	2	2	1	0	1	1	0			0			0	1	1
滨州市	2010	3	1	1	0	0	0	2	2	1	0	1	1	0			0			0	1	1
滨州市	2010	3	1	1	0	0	0	2	2	1	0	1	1	0			0			0	1	1
滨州市	2010	3	1	1	0	0	0	2	2	1	0	1	1	0			0			0	1	1
滨州市	2010	1	1	1	0	0	0	2	2	1	1	0	0	0			0			0	1	1
滨州市	2010	3	1	1	0	0	0	2	2	1	0	1	1	0			0			0	1	1
滨州市	2010	3	1	1	0	0	0	2	2	1	0	1	1	0			0			0	1	1
滨州市	2010	1	1	1	0	0	0	2	2	1	0	1	1	0			0			0	1	1
滨州市	2010	3	1	1	0	0	0	2	2	1	1	0	0	0			0			0	1	1
滨州市	2010	3	1	1	0	0	0	2	2	1	0	1	1	0			0			0	1	1
滨州市	2010	3	1	1	0	0	0	2	1	1	1	0	0	0			0			0	1	1
滨州市	2010	1	1	1	0	0	0	2	2	1	0	1	1	0			0			0	1	1
烟台市	2010	5	1	1	0	0	0	2	2	1	1	1	1	0			0			0	1	0
烟台市	2010	5	1	1	0	0	0	2	2	1	1	1	1	0			0			0	1	1
烟台市	2010	1	1	1	0	0	0	2	1	1	1	1	1	1	1	1	1	1	1	0	1	1
烟台市	2010	1	1	1	0	0	0	2	1	1	1	1	1	1	1	1	1	1	1	0	1	1
烟台市	2010	1	1	1	0	0	0	2	1	1	1	1	1	1	1	1	1	1	1	0	1	1
烟台市	2010	1	1	1	0	0	0	2	2	1	1	0	0	1	0	0	0			0	1	1
烟台市	2010	1	1	1	0	0	0	2	2	1	1	1	0	0			0			0	1	1
烟台市	2010	1	1	1	0	0	0	2	2	1	1	1	1	0			1	1	1	0	1	1
烟台市	2010	1	1	1	0	0	0	4	2	2	1	1	1	0			1	1	1	0	1	1
烟台市	2010	1	1	1	0	0	0	2	1	1	1	1	1	1	1	1	0			0	1	1
烟台市	2010	1	1	1	0	0	0	2	2	1	1	1	1	0			0			0	1	1
烟台市	2010	1	1	1	0	0	0	2	2	1	0	1	1	0			0			0	1	0
烟台市	2010	5	1	1	0	0	0	3	1	2	1	1	1	0			0			0	1	0
烟台市	2010	5	1	1	0	0	0	3	2	1	0	1	1	0			0			0	1	1
烟台市	2010	5	1	1	0	0	0	2	2	1	1	1	0	0			1	0	1	0	1	0
烟台市	2010	5	1	1	0	0	0	2	1	1	0	1	1	0			0			0	1	1
烟台市	2010	2	1	1	0	0	0	2	2	1	1	1	0	1	1	0	0			0	1	1
烟台市	2010	2	1	1	0	0	0	2	1	1	1	1	1	1	1	1	0			0	1	1
烟台市	2010	2	1	1	0	0	0	1	1	1	1	1	1	1	1	1	1	1	1	0	1	1
烟台市	2010	5	1	1	0	0	0	2	2	1	1	1	0	0			1	0	1	0	1	1
烟台市	2010	1	1	1	0	0	0	2	1	1	1	1	0	1	1	0	0			0	1	1
烟台市	2010	1	1	1	0	0	0	2	2	1	1	0	0	0			0			0	1	1
烟台市	2010	5	1	1	0	0	0	2	1	1	1	1	1	1	1	1	1	1	1	0	1	1
烟台市	2010	5	1	1	0	0	0	2	2	1	0	1	1	0			0			0	1	0
烟台市	2010	5	1	1	0	0	0	2	1	1	1	1	1	0			1	0	0	0	1	1
烟台市	2010	5	1	1	0	0	0	4	1	2	1	1	1	1	0	0	1	1	1	0	1	1
烟台市	2010	5	1	1	0	0	0	4	2	1	0	1	1	0			0			0	1	0
烟台市	2010	5	1	1	0	0	0	2	2	1	1	1	1	0			0			0	1	0
烟台市	2010	1	1	1	0	0	0	2	1	1	1	1	1	1	1	1	0			0	0	1
烟台市	2010	1	1	1	0	0	0	2	1	1	1	1	1	1	1	1	1	0	0	0	1	1
烟台市	2010	1	1	1	0	0	0	1	1	1	1	1	0	1	1	0	1	0	0	0	0	1
烟台市	2010	1	1	1	0	0	0	1	1	1	1	1	1	1	1	1	0			0	1	0
烟台市	2010	5	1	1	0	0	0	4	1	1	1	0	0	0			0			0	1	1
烟台市	2010	1	1	1	0	0	0	2	2	1	1	1	0	1	1	0	0			0	1	1
烟台市	2010	1	1	1	0	0	0	2	2	1	1	1	1	1	1	1	0			0	1	1
烟台市	2010	1	1	1	0	0	0	2	1	1	1	1	1	1	1	1	0			0	1	1
烟台市	2010	1	1	1	0	0	0	2	1	1	1	1	0	0			0			0	1	0
烟台市	2010	1	1	1	0	0	0	2	1	1	0	1	1	0			0			0	1	0
烟台市	2010	1	1	1	0	0	0	2	2	1	1	1	1	0			0			0	1	1
烟台市	2010	1	1	1	0	0	0	2	1	1	1	1	1	1	1	1	0			0	1	0
烟台市	2010	1	1	1	0	0	0	2	2	1	1	1	1	1	1	1	0			0	1	0
烟台市	2010	1	1	1	0	0	0	1	2	1	1	1	0	0			1	1	1	0	1	1
烟台市	2010	1	1	1	0	0	0	2	2	1	1	0	0	0			0			0	1	1
烟台市	2010	1	1	1	0	0	0	2	2	1	0	1	1	0			0			0	1	1
烟台市	2010	1	1	1	0	0	0	2	2	1	1	1	1	1	1	1	0			0	1	1
烟台市	2010	5	1	1	0	0	0	3	1	1	1	0	0	0			0			0	1	1
烟台市	2010	5	1	1	0	0	0	2	2	1	1	0	0	0			0			0	1	1
烟台市	2010	1	1	1	0	0	0	2	1	1	1	1	1	1	1	1	1	1	1	0	1	1
烟台市	2010	1	1	1	0	0	0	2	1	1	1	1	1	1	1	1	1	1	1	0	1	0
烟台市	2010	1	1	1	0	0	0	2	2	1	1	1	1	0			0			0	1	1
烟台市	2010	1	1	1	0	0	0	2	2	1	1	1	1	1	1	1	0			0	1	0
烟台市	2010	1	1	1	0	0	0	2	2	1	1	1	1	0			0			0	1	0
烟台市	2010	1	1	1	0	0	0	2	1	1	0	1	1	0			1	1	1	0	1	1
烟台市	2010	1	1	1	0	0	0	4	2	3	1	1	0	0			0			0	1	1
烟台市	2010	1	1	1	0	0	0	3	2	1	0	1	1	0			0			0	1	1
烟台市	2010	1	1	1	0	0	0	3	2	2	1	1	1	1	1	1	0			0	1	1
烟台市	2010	1	1	1	0	0	0	2	2	1	1	1	1	1	1	1	1	1	1	0	1	1
烟台市	2010	1	1	1	0	0	0	2	2	1	1	1	1	0			0			0	1	0
烟台市	2010	1	1	1	0	0	0	2	2	1	1	1	0	1	1	0	1	0	1	0	1	0
烟台市	2010	1	1	1	0	0	0	3	2	2	1	1	1	0			1	1	1	0	1	1
烟台市	2010	1	1	1	0	0	0	2	2	1	1	1	1	0			1	1	1	0	1	1
烟台市	2010	1	1	1	0	0	0	2	2	1	1	1	1	0			0			0	1	0
烟台市	2010	1	1	1	0	0	0	2	2	1	0	1	1	0			0			0	1	1
烟台市	2010	5	1	1	0	0	0	2	1	1	1	1	1	0			0			0	1	0
烟台市	2010	5	1	1	0	0	0	2	2	1	1	1	1	0			0			0	1	1
烟台市	2010	5	1	1	0	0	0	2	2	1	0	1	1	0			0			0	1	0
烟台市	2010	5	1	1	0	0	0	1	1	1	1	1	1	0			0			0	1	1
烟台市	2010	1	1	1	0	0	0	2	1	1	1	1	0	0			0			0	1	1
烟台市	2010	1	1	1	0	0	0	2	1	1	1	1	0	1	1	0	0			0	1	1
烟台市	2010	1	1	1	0	0	0	1	1	1	1	1	0	1	1	0	0			0	1	1
烟台市	2010	1	1	1	0	0	0	2	1	1	1	1	0	0			0			0	1	1
烟台市	2010	5	1	1	0	0	0	3	1	1	1	1	1	0			0			0	1	1
烟台市	2010	5	1	1	0	0	0	2	2	1	1	0	0	0			0			0	1	1
烟台市	2010	5	1	1	0	0	0	2	2	1	1	1	1	0			0			0	1	1
烟台市	2010	5	1	1	0	0	0	2	2	1	1	1	1	0			0			0	1	1
烟台市	2010	1	1	1	0	0	0	2	2	1	1	1	1	0			0			0	1	1
烟台市	2010	5	1	1	0	0	0	4	2	2	1	1	1	0			1	0	1	0	1	1
烟台市	2010	5	1	1	0	0	0	3	1	2	1	1	1	0			1	0	1	0	1	0
烟台市	2010	5	1	1	0	0	0	5	1	2	1	1	0	0			1	0	0	0	1	0
烟台市	2010	5	1	1	0	0	0	4	2	2	0	1	1	0			1	0	1	0	1	1
烟台市	2010	5	1	1	0	0	0	2	1	1	1	1	1	0			1	0	1	0	1	1
烟台市	2010	1	1	1	0	0	0	2	2	1	1	0	0	0			0			0	1	1
烟台市	2010	1	1	1	0	0	0	2	2	1	1	1	1	0			0			0	1	1
烟台市	2010	1	1	1	0	0	0	1	1	1	1	1	1	0			0			0	1	1
烟台市	2010	5	1	1	0	0	0	2	1	1	1	1	1	0			0			0	1	1
烟台市	2010	5	1	1	0	0	0	2	2	1	1	1	1	0			0			0	1	1
烟台市	2010	5	1	1	0	0	0	1	1	1	1	0	0	0			1	0	1	0	0	1
烟台市	2010	5	1	1	0	0	0	2	2	1	1	1	1	0			0			0	1	0
烟台市	2010	5	1	1	0	0	0	2	1	1	1	0	0	0			0			0	1	0
烟台市	2010	5	1	1	0	0	0	2	2	1	0	1	1	0			0			0	1	1
烟台市	2010	5	1	1	0	0	0	2	2	1	0	1	1	0			0			0	1	1
烟台市	2010	5	1	1	0	0	0	2	2	1	1	1	1	0			0			0	1	1
烟台市	2010	5	1	1	0	0	0	3	2	1	1	1	0	0			0			0	1	0
烟台市	2010	5	1	1	0	0	0	2	2	1	1	0	0	0			0			0	1	1
烟台市	2010	5	1	1	0	0	0	2	2	1	1	1	1	0			0			0	1	1
烟台市	2010	5	1	1	0	0	0	2	2	1	1	1	1	0			0			0	1	0
烟台市	2010	5	1	1	0	0	0	3	1	1	1	0	0	0			0			0	1	1
烟台市	2010	5	1	1	0	0	0	2	2	1	0	1	1	0			0			0	1	0
烟台市	2010	5	1	1	0	0	0	2	2	1	1	0	0	0			0			0	1	0
烟台市	2010	5	1	1	0	0	0	2	2	1	1	1	0	0			0			0	1	1
烟台市	2010	5	1	1	0	0	0	2	2	1	1	1	1	0			1	0	1	0	1	0
烟台市	2010	5	1	1	0	0	0	4	1	2	1	0	0	1	1	1	0			0	1	1
烟台市	2010	5	1	1	0	0	0	3	1	2	1	1	1	0			0			0	1	0
烟台市	2010	5	1	1	0	0	0	2	2	1	1	1	1	0			0			0	1	1
烟台市	2010	1	1	1	0	0	0	2	1	1	1	1	1	1	1	1	1	1	1	0	0	1
烟台市	2010	1	1	1	0	0	0	5	1	2	1	0	0	0			0			0	1	0
烟台市	2010	1	1	1	0	0	0	3	1	1	0	1	1	0			0			0	1	1
烟台市	2010	1	1	1	0	0	0	2	2	1	0	1	1	0			0			0	1	0
烟台市	2010	1	1	1	0	0	0	2	1	1	1	1	0	0			0			0	0	0
烟台市	2010	1	1	1	0	0	0	1	1	1	0	1	1	0			0			0	0	0
烟台市	2010	1	1	1	0	0	0	1	1	1	1	1	1	0			0			0	1	0
烟台市	2010	1	1	1	0	0	0	1	1	1	1	1	0	0			0			0	1	0
烟台市	2010	5	1	1	0	0	0	2	2	1	1	0	0	0			0			0	1	1
烟台市	2010	5	1	1	0	0	0	3	1	1	1	1	1	1	1	1	1	1	1	0	1	1
烟台市	2010	5	1	1	0	0	0	2	2	1	1	1	1	0			0			0	1	1
烟台市	2010	5	1	1	0	0	0	2	2	1	1	1	1	0			0			0	1	1
烟台市	2010	5	1	1	0	0	0	2	1	1	1	0	0	0			1	0	1	0	1	0
烟台市	2010	5	1	1	0	0	0	3	1	1	1	1	0	0			0			0	1	0
烟台市	2010	5	1	1	0	0	0	2	2	1	1	1	1	0			0			0	1	1
烟台市	2010	5	1	1	0	0	0	2	2	1	1	1	1	0			0			0	1	0
烟台市	2010	5	1	1	0	0	0	2	1	1	1	1	1	0			1	1	1	0	1	1
烟台市	2010	5	1	1	0	0	0	3	1	1	1	0	0	0			0			0	1	0
烟台市	2010	5	1	1	0	0	0	2	1	1	1	0	0	0			0			0	1	1
烟台市	2010	5	1	1	0	0	0	2	2	1	0	1	1	0			0			0	1	1
烟台市	2010	5	1	1	0	0	0	2	1	1	1	0	0	0			0			0	1	1
烟台市	2010	5	1	1	0	0	0	2	1	1	1	1	1	0			1	1	1	0	1	0
烟台市	2010	5	1	1	0	0	0	3	1	1	0	1	1	0			0			0	1	0
烟台市	2010	5	1	1	0	0	0	2	1	1	1	1	0	0			0			0	1	1
烟台市	2010	5	1	1	0	0	0	3	2	2	1	1	1	0			1	1	1	0	1	1
烟台市	2010	5	1	1	0	0	0	2	1	1	1	0	0	0			0			0	1	1
烟台市	2010	5	1	1	0	0	0	3	1	1	1	1	0	0			0			0	1	1
烟台市	2010	5	1	1	0	0	0	2	2	1	1	1	1	0			0			0	1	1
烟台市	2010	5	1	1	0	0	0	2	2	1	1	1	1	0			0			0	1	1
烟台市	2010	1	1	1	0	0	0	3	1	1	1	1	0	0			0			0	1	1
烟台市	2010	1	1	1	0	0	0	2	2	1	1	1	1	0			1	1	1	0	1	1
烟台市	2010	1	1	1	0	0	0	2	2	1	1	1	1	0			0			0	1	1
烟台市	2010	1	1	1	0	0	0	2	1	1	1	0	0	0			0			0	1	1
烟台市	2010	1	1	1	0	0	0	2	1	1	1	1	0	0			0			0	1	1
烟台市	2010	5	1	1	0	0	0	2	1	1	1	1	1	0			0			0	1	1
烟台市	2010	5	1	1	0	0	0	2	1	1	0	1	1	0			0			0	1	1
烟台市	2010	5	1	1	0	0	0	2	2	1	1	0	0	0			0			0	1	0
烟台市	2010	5	1	1	0	0	0	2	1	1		1	1				0			0	1	0
烟台市	2010	5	1	1	0	0	0	3	1	1	0	1	1	0			1	0	0	0	1	0
烟台市	2010	5	1	1	0	0	0	2	2	1	1	1	1	0			0			0	1	1
烟台市	2010	5	1	1	0	0	0	2	2	1	0	1	1	0			0			0	1	0
烟台市	2010	5	1	1	0	0	0	4	1	3	1	0	0	0			0			0	1	1
烟台市	2010	5	1	1	0	0	0	2	1	1	0	1	1	0			1	1	1	0	1	1
烟台市	2010	5	1	1	0	0	0	2	2	1	1	1	1	0			0			0	1	1
烟台市	2010	5	1	1	0	0	0	2	1	1	1	1	1	0			0			0	1	1
烟台市	2010	5	1	1	0	0	0	2	1	1	1	1	0	0			1	0	1	0	1	1
烟台市	2010	5	1	1	0	0	0	3	1	1	1	1	0	0			0			0	0	1
烟台市	2010	5	1	1	0	0	0	2	1	1	1	1	0	0			0			0	1	1
烟台市	2010	5	1	1	0	0	0	2	1	1	1	1	0	0			0			0	1	1
烟台市	2010	5	1	1	0	0	0	2	1	1	1	1	0	0			0			0	1	1
烟台市	2010	5	1	1	0	0	0	2	2	1	1	1	0	0			0			0	1	1
烟台市	2010	5	1	1	0	0	0	2	1	1	1	0	0	0			0			0	0	1
烟台市	2010	5	1	1	0	0	0	3	1	1	1	0	0	0			0			0	1	1
烟台市	2010	5	1	1	0	0	0	2	2	1	1	1	1	0			0			0	1	1
烟台市	2010	5	1	1	0	0	0	2	2	1	1	1	0	0			0			0	1	1
烟台市	2010	5	1	1	0	0	0	4	1	3	1	0	0	0			0			0	1	1
烟台市	2010	5	1	1	0	0	0	2	1	1	1	1	0	0			0			0	1	1
烟台市	2010	5	1	1	0	0	0	2	1	1	1	1	1	0			0			0	1	1
烟台市	2010	5	1	1	0	0	0	2	2	1	1	1	1	0			0			0	1	1
烟台市	2010	5	1	1	0	0	0	2	2	1	1	1	1	1	1	1	0			0	0	1
烟台市	2010	5	1	1	0	0	0	2	2	1	1	0	0	0			0			0	1	1
烟台市	2010	5	1	1	0	0	0	4	1	2	1	1	1	0			1	0	1	0	1	1
烟台市	2010	5	1	1	0	0	0	2	2	1	0	1	1	0			0			0	1	1
烟台市	2010	5	1	1	0	0	0	2	2	1	0	1	1	0			0			0	0	1
烟台市	2010	5	1	1	0	0	0	1	2	1	1	1	1	0			0			0	0	1
烟台市	2010	5	1	1	0	0	0	2	1	1	1	1	0	1	1	1	0			0	1	1
烟台市	2010	1	1	1	0	0	0	2	1	1	0	1	1	0			1	0	1	0	1	1
烟台市	2010	1	1	1	0	0	0	2	1	1	0	1	1	0			0			0	1	1
烟台市	2010	2	1	1	0	0	0	2	1	1	1	0	0	1	1	0	0			0	1	1
烟台市	2010	1	1	1	0	0	0	2	1	1	0	1	1	0			1	0	1	0	1	1
淄博市	2010	1	1	1	0	0	0	2	1	1	1	0	0	0			0			0	1	1
淄博市	2010	2	1	1	0	0	0	2	1	1	1	1	1	0			1	1	1	0	1	1
淄博市	2010	1	1	1	0	0	0	2	1	2	1	1	1	0			1	0	0	0	1	0
淄博市	2010	1	1	1	0	0	0	2	2	1	1	1	0	0			0			0	1	0
烟台市	2010	5	1	1	0	0	0	2	2	1	1	0	0	0			0			0	1	1
烟台市	2010	5	1	1	0	0	0	2	2	1	1	0	0	0			0			0	1	1
烟台市	2010	5	1	1	0	0	0	2	2	1	1	1	0	0			0			0	1	1
烟台市	2010	5	1	1	0	0	0	2	1	1							0			0	0	0
烟台市	2010	5	1	1	0	0	0	2	2	1	1	1	0	1	1	0	0			0	1	1
烟台市	2010	5	1	1	0	0	0	3	2	1	1	1	0	1	1	0	0			0	1	1
烟台市	2010	5	1	1	0	0	0	2	1	1	1	1	0	0			0			0	1	0
烟台市	2010	1	1	1	0	0	0	2	1	1	1	1	1	1	1	1	1	1	1	0	1	1
烟台市	2010	1	1	1	0	0	0	1	1	1	1	1	1	1	1	1	0			0	1	1
烟台市	2010	1	1	1	0	0	0	2	1	1	1	1	1	1	1	1	0			0	1	0
烟台市	2010	5	1	1	0	0	0	3	1	2	1	0	0	0			1	0	0	0	0	0
烟台市	2010	5	1	1	0	0	0	4	2	2	1	0	0	0			1	0	0	0	1	1
烟台市	2010	5	1	1	0	0	0	2	2	1	1	1	1	0			0			0	1	1
烟台市	2010	5	1	1	0	0	0	2	1	1	1	1	0	0			0			0	1	0
烟台市	2010	5	1	1	0	0	0	2	1	1	1	1	0	0			0			0	1	0
烟台市	2010	5	1	1	0	0	0	2	2	1	1	1	1	0			0			0	1	0
烟台市	2010	5	1	1	0	0	0	2	2	1	1	0	0	0			0			0	1	1
烟台市	2010	5	1	1	0	0	0	3	1	1	1	1	1	0			0			0	1	1
烟台市	2010	5	1	1	0	0	0	2	2	1	0	1	1	0			0			0	1	1
烟台市	2010	5	1	1	0	0	0	2	2	1	1	1	1	0			0			0	1	1
烟台市	2010	5	1	1	0	0	0	4	1	1	0	1	1	0			1	0	1	0	1	1
烟台市	2010	5	1	1	0	0	0	2	2	1	0	1	1	0			0			0	1	1
烟台市	2010	5	1	1	0	0	0	2	1	1	1	1	1	0			0			0	1	1
烟台市	2010	5	1	1	0	0	0	2	1	1	1	1	1	0			0			0	1	1
淄博市	2010	1	1	1	0	0	0	2	1	1	0	1	1	0			0			0	0	0
烟台市	2010	5	1	1	0	0	0	1	1	1	1	1	1	0			0			0	1	1
淄博市	2010	2	1	1	0	0	0	3	1	1	0	1	1	0			0			0	1	0
烟台市	2010	5	1	1	0	0	0	2	2	1	1	1	1	0			0			0	0	0
烟台市	2010	5	1	1	0	0	0	3	2	1	1	1	1	0			0			0	1	0
淄博市	2010	2	1	1	0	0	0	2	2	1	1	0	0	0			0			0	1	0
烟台市	2010	5	1	1	0	0	0	2	2	1	1	1	1	0			0			0	1	1
淄博市	2010	2	1	1	0	0	0	2	1	1	1	0	0	0			0			0	1	0
烟台市	2010	5	1	1	0	0	0	2	1	1	1	1	1	0			0			0	1	1
烟台市	2010	5	1	1	0	0	0	3	1	1	1	1	1	0			0			0	1	0
烟台市	2010	5	1	1	0	0	0	2	2	1	1	1	0	0			0			0	1	1
淄博市	2010	2	1	1	0	0	0	2	2	2	0	1	1	0			1	0	0	0	0	1
淄博市	2010	5	1	1	0	0	0	2	1	1	1	1	0	0			1	0	0	0	1	0
淄博市	2010	5	1	1	0	0	0	2	1	1	1	1	1	0			0			0	1	0
淄博市	2010	5	1	1	0	0	0	2	1	1	1	1	0	0			0			0	0	1
淄博市	2010	5	1	1	0	0	0	2	1	1	1	1	1	1	1	1	1	1	1	0	0	1
淄博市	2010	2	1	1	0	0	0	2	2	1	1	0	0	0			0			0	1	0
淄博市	2010	2	1	1	0	0	0	2	1	1	0	1	1	0			0			0	0	0
淄博市	2010	2	1	1	0	0	0	2	2	2	0	1	1	0			0			0	1	0
淄博市	2010	2	1	1	0	0	0	3	2	2	1	0	0	0			0			0	1	1
淄博市	2010	2	1	1	0	0	0	2	2	1	0	1	1	0			0			0	1	0
淄博市	2010	2	1	1	0	0	0	4	1	2	0	1	1	0			0			0	1	0
淄博市	2010	2	1	1	0	0	0	3	1	2	0	1	1	0			1	0	1	0	1	0
淄博市	2010	5	1	1	0	0	0	2	2	1	1	0	0	0			0			0	1	1
淄博市	2010	2	1	1	0	0	0	2	2	1	1	0	0	0			0			0	1	0
淄博市	2010	2	1	1	0	0	0	3	1	2	1	0	0	0			0			0	1	0
淄博市	2010	2	1	1	0	0	0	2	2	2	1	1	1	0			1	0	0	0	1	0
淄博市	2010	2	1	1	0	0	0	4	1	2	1	1	0	0			0			0	0	0
淄博市	2010	2	1	1	0	0	0	2	1	1	1	1	0	0			1	1	1	0	1	1
淄博市	2010	2	1	1	0	0	0	2	2	1	1	1	1	0			0			0	1	0
淄博市	2010	5	1	1	0	0	0	2	1	1	0	1	1	0			0			0	1	0
淄博市	2010	4	1	1	0	0	0	2	2	2	1	0	0	0			0			0	1	0
淄博市	2010	5	1	1	0	0	0	3	1	2	1	1	0	1	1	0	1	0	1	0	1	1
淄博市	2010	5	1	1	0	0	0	2	2	1	1	1	0	0			0			0	1	1
淄博市	2010	5	1	1	0	0	0	2	1	1	0	1	1	0			0			0	0	1
淄博市	2010	2	1	1	0	0	0	3	1	2	1	0	0	0			1	0	0	0	1	0
淄博市	2010	5	1	1	0	0	0	2	2	1	1	1	1	0			1	1	1	0	1	0
淄博市	2010	2	1	1	0	0	0	3	1	2	0	1	1	0			1	0	0	0	1	1
淄博市	2010	2	1	1	0	0	0	3	1	2	0	1	1	0			1	0	0	0	1	1
淄博市	2010	2	1	1	0	0	0	3	1	2	1	1	0	0			1	0	1	0	1	1
淄博市	2010	4	1	1	0	0	0	2	2	1	0	1	1	0			1	0	0	0	1	0
淄博市	2010	1	1	1	0	0	0	2	1	1	1	1	1	1	1	1	0			0	1	0
淄博市	2010	1	1	1	0	0	0	2	2	1	0	1	1	0			0			0	1	0
淄博市	2010	5	1	1	0	0	0	2	1	1	1	1	1	0			0			0	1	1
淄博市	2010	5	1	1	0	0	0	2	1	1	1	1	1	0			0			0	1	0
淄博市	2010	5	1	1	0	0	0	2	2	1	1	0	0	0			0			0	1	1
淄博市	2010	5	1	1	0	0	0	1	1	1	0	1	1	0			0			0	1	1
淄博市	2010	3	1	1	0	0	0	2	2	1	0	1	1	0			0			0	1	0
淄博市	2010	3	1	1	0	0	0	2	1	1	0	1	1	0			0			0	1	1
淄博市	2010	3	1	1	0	0	0	4	1	1	0	1	1	0			0			0	1	0
淄博市	2010	5	1	1	0	0	0	2	1	1	1	0	0	1	0	0	0			0	0	1
淄博市	2010	5	1	1	0	0	0	2	2	1	1	1	1	0			1	1	1	0	1	0
淄博市	2010	5	1	1	0	1	0	3	2	2	0	1	1	0			0			0	0	0
淄博市	2010	5	1	1	0	0	0	2	2	1	0	1	1	0			0			0	1	1
淄博市	2010	5	1	1	0	0	0	2	2	1	1	0	0	0			0			0	1	0
淄博市	2010	5	1	1	0	0	0	2	1	1	1	1	0	0			0			0	1	1
淄博市	2010	5	1	1	0	0	0	2	2	1	0	1	1	0			0			0	1	1
淄博市	2010	5	1	1	0	0	0	3	2	2	0	1	1	0			0			0	1	0
淄博市	2010	5	1	1	0	0	0	1	1	1	0	1	1	0			0			0	1	1
淄博市	2010	5	1	1	0	0	0	2	2	1	0	1	1	0			0			0	1	0
淄博市	2010	5	1	1	0	0	0	2	2	1	0	1	1	0			0			0	1	1
淄博市	2010	5	1	1	0	0	0	2	2	1	1	0	0	0			0			0	1	1
淄博市	2010	5	1	1	0	0	0	2	2	1	0	1	1	0			0			0	1	0
淄博市	2010	5	1	1	0	0	0	2	2	1	1	0	0	0			1	1	1	0	0	0
淄博市	2010	5	1	1	0	0	0	2	2	1	1	1	1	0			0			0	1	0
烟台市	2010	5	1	1	0	0	0	2	1	1	1	1	0	0			0			0	0	1
烟台市	2010	1	1	1	0	0	0	2	1	1	1	1	1	1	1	1	0			0	1	1
烟台市	2010	1	1	1	0	0	0	2	1	1	1	1	1	1	1	1	1	1	1	0	1	1
烟台市	2010	1	1	1	0	0	0	2	2	1	1	1	1	0			0			1	1	1
烟台市	2010	1	1	1	0	0	0	2	1	1	1	1	1	1	1	1	0			0	0	1
烟台市	2010	1	1	1	0	0	0	2	1	1	1	1	1				0			0	0	1
烟台市	2010	5	1	1	0	0	0	2	2	1	1	0	0	0			0			0	1	0
烟台市	2010	5	1	1	0	0	0	2	2	1	1	0	0	0			0			0	1	0
淄博市	2010	4	1	1	0	0	0	3	2	1	0	1	1	0			1	0	0	0	1	1
淄博市	2010	4	1	1	0	0	0	2	1	1	1	1	1	0			1	0	0	0	1	0
淄博市	2010	4	1	1	0	0	0	1	1	1	1	1	1	1	1	1	0			0	0	1
淄博市	2010	4	1	1	0	0	0	2	2	1		1	1				0			0	1	1
淄博市	2010	2	1	1	0	0	0	3	2	3	1	1	1	0			0			0	1	0
淄博市	2010	2	1	1	0	0	0	3	1	1	1	1	0	0			1	1	1	0	1	0
淄博市	2010	2	1	1	0	0	0	3	1	2	1	1	1	0			1	1	1	0	0	0
淄博市	2010	5	1	1	0	0	0	3	2	1	1	1	1	0			0			0	1	1
淄博市	2010	5	1	1	0	0	0	2	2	1	0	1	1	0			0			0	1	1
淄博市	2010	5	1	1	0	0	0	2	2	1	0	1	1	0			0			0	1	1
淄博市	2010	5	1	1	0	0	0	2	2	1	1	1	1	0			0			0	1	1
淄博市	2010	5	1	1	0	0	0	2	2	1	0	1	1	0			0			0	1	1
淄博市	2010	5	1	1	0	0	0	3	1	3	1	1	0	0			0			0	1	1
淄博市	2010	5	1	1	0	0	0	2	1	1	1	1	0	0			0			0	1	1
淄博市	2010	5	1	1	0	0	0	2	2	1	1	1	0	0			0			0	1	1
淄博市	2010	5	1	1	0	0	0	2	2	1	1	0	0	0			1	0	0	0	1	1
淄博市	2010	5	1	1	0	0	0	4	1	2	0	1	1	0			0			0	1	1
淄博市	2010	5	1	1	0	0	0	2	1	1	1	1	1	0			1	0	0	0	1	1
淄博市	2010	5	1	1	0	0	0	2	2	2	1	1	1	0			1	1	1	0	1	1
淄博市	2010	5	1	1	0	0	0	2	1	1	0	1	1	0			0			0	1	1
淄博市	2010	5	1	1	0	0	0	2	2	1	0	1	1	0			0			0	1	1
淄博市	2010	5	1	1	0	0	0	2	2	1	1	1	0	0			0			0	1	1
淄博市	2010	5	1	1	0	0	0	3	1	1	0	1	1	0			0			0	1	1
淄博市	2010	5	1	1	0	0	0	2	2	1	1	1	1	0			0			0	1	0
淄博市	2010	5	1	1	0	0	0	2	1	1	1	0	0	0			0			0	1	0
淄博市	2010	5	1	1	0	0	0	2	2	1	1	0	0	0			0			0	1	1
淄博市	2010	5	1	1	0	0	0	2	2	1	1	1	1	0			0			0	1	1
淄博市	2010	5	1	1	0	0	0	2	2	1	1	1	1	0			0			0	1	1
淄博市	2010	5	1	1	0	0	0	2	2	1	1	1	0	0			1	0	1	0	1	1
淄博市	2010	4	1	1	0	0	0	3	1	2	1	1	0	0			1	0	0	0	1	1
淄博市	2010	4	1	1	0	0	0	2	2	2	1	1	1	0			1	0	1	0	1	1
淄博市	2010	4	1	1	0	0	0	3	1	1							0			0	1	1
淄博市	2010	4	1	1	0	0	0	3	1	1	1	0	0	0			0			0	1	1
淄博市	2010	4	1	1	0	0	0	4	1	2	1	1	1	0			1	0	0	0	1	1
淄博市	2010	4	1	1	0	0	0	2	1	2	1	1	1	0			1	1	1	0	1	0
淄博市	2010	2	1	1	0	0	0	2	1	1	1	1	1	0			0			0	1	1
淄博市	2010	2	1	1	0	0	0	3	2	1	1	1	0	0			0			0	1	1
淄博市	2010	4	1	1	0	0	0	2	2	1	1	1	0	0			0			0	1	0
淄博市	2010	4	1	1	0	0	0	2	1	1	0	1	1	0			0			0	1	1
淄博市	2010	5	1	1	0	0	0	3	1	1	1	1	0	0			0			0	1	1
淄博市	2010	2	1	1	0	0	0	5	2	2	1	0	0	0			0			0	1	1
淄博市	2010	2	1	1	0	0	0	2	1	1	1	0	0	0			0			0	1	1
淄博市	2010	2	1	1	0	0	0	3	1	2	0	1	1	0			1	1	1	0	1	1
淄博市	2010	4	1	1	0	0	0	2	2	1	1	0	0	0			0			0	1	0
淄博市	2010	4	1	1	0	0	0	2	1	1	1	0	0	1	1	1	0			0	1	1
淄博市	2010	4	1	1	0	0	0	2	2	1	1	1	0	0			0			0	1	1
淄博市	2010	5	1	1	0	0	0	3	1	2	0	1	1	0			1	0	0	0	1	0
淄博市	2010	5	1	1	0	0	0	2	1	2	0	1	1	0			1	0	0	0	0	1
淄博市	2010	4	1	1	0	0	0	2	2	1	1	1	1	0			0			0	1	1
淄博市	2010	4	1	1	0	0	0	2	2	1	1	0	0	0			1	0	1	0	1	0
淄博市	2010	4	1	1	0	0	0	2	2	1	1	1	1	0			0			0	1	0
淄博市	2010	2	1	1	0	0	0	2	1	1	1	1	1				1	1	1	0	0	1
淄博市	2010	5	1	1	0	0	0	3	2	2	1	0		0			1	0	0	0	1	1
淄博市	2010	1	1	1	0	0	0	2	1	1										0	1	1
淄博市	2010	5	1	1	0	0	0	2	2	1	1	1	0	0			0			0	1	1
淄博市	2010	4	1	1	0	0	0	3	1	2	0	1	1	0			0			0	1	0
淄博市	2010	4	1	1	0	0	0	3	1	2	0	1	1	0			0			0	1	0
淄博市	2010	2	1	1	0	0	0	2	1	1	0	1	1	0			0			0	1	0
淄博市	2010	4	1	1	0	0	0	2	1	1	1	1	1	0			0			0	1	0
淄博市	2010	4	1	1	0	0	0	3	1	3	1	0	0	0			0			0	1	1
淄博市	2010	2	1	1	0	0	0	2	1	1		1	1				0			0	1	1
淄博市	2010	5	1	1	0	0	0	3	2	2	1	1	1	0			1	0	1	0	1	1
淄博市	2010	5	1	1	0	0	0	3	2	2	1	1	1	1	1	1	0			0	1	1
淄博市	2010	5	1	1	0	0	0	2	1	1	1	1	0	0			0			0	1	1
淄博市	2010	5	1	1	0	0	0	2	2	1	1	1	1	0			0			0	1	1
淄博市	2010	5	1	1	0	0	0	2	2	1	1	1	1	0			0			0	1	0
淄博市	2010	5	1	1	0	0	0	2	1	1	1	0	0	0			0			0	0	1
淄博市	2010	4	1	1	0	0	0	2	2	1	1	1	0	0			0			0	1	1
淄博市	2010	2	1	1	0	0	0	2	2	2	1	1	0	0			1	0	1	0	1	1
淄博市	2010	2	1	1	0	0	0	2	1	1	1	0	0	0			0			0	0	1
淄博市	2010	2	1	1	0	0	0	3	1	2	1	1	0	0			0			0	1	1
淄博市	2010	2	1	1	0	0	0	4	1	1	1	0	0	0			0			0	0	0
淄博市	2010	2	1	1	0	0	0	3	1	2	1	1	0	0			1	0	1	0	1	0
淄博市	2010	2	1	1	0	0	0	3	2	1	1	1	0	0			0			0	1	1
淄博市	2010	2	1	1	0	0	0	4	1	2	1	1	0	0			1	0	1	0	1	0
淄博市	2010	5	1	1	0	0	0	2	2	1	1	1	1	0			0			0	1	1
淄博市	2010	5	1	1	0	0	0	2	2	1	1	1	0	0			0			0	1	1
淄博市	2010	2	1	1	0	0	0	3	2	2	1	1	0	0			0			0	1	0
淄博市	2010	2	1	1	0	0	0	2	1	2	1	1	0	0			0			0	1	1
淄博市	2010	2	1	1	0	0	0	2	1	1	1	1	0	0			0			0	1	1
淄博市	2010	2	1	1	0	0	0	2	1	1	1	1	1	0			1			0	0	1
淄博市	2010	1	1	1	0	0	0	2	1	2	0	1	1	0			0			0	1	1
淄博市	2010	2	1	1	0	0	0	2	1	1	1	1	0	0			1	0	0	0	1	1
淄博市	2010	2	1	1	0	0	0	2	1	1	0	1	1	0			0			0	1	1
淄博市	2010	2	1	1	0	0	0	2	1	1	1	1	0	0			0			0	1	0
淄博市	2010	2	1	1	0	0	0	2	1	1	1	1	0	0			0			0	1	1
淄博市	2010	2	1	1	0	0	0	2	1	1	1	0	0	1	0	0	0			0	1	1
淄博市	2010	2	1	1	0	0	0	2	1	1	1	0	0	0			0			0	1	1
淄博市	2010	1	1	1	0	0	0	3	1	2	1	1	0	0			1	0	0	0	1	1
淄博市	2010	1	1	1	0	0	0	3	1	2	1	0	0	0			0			0	1	0
淄博市	2010	1	1	1	0	0	0	3	1	2	1	1	0	0			1	0	0	0	0	1
淄博市	2010	1	1	1	0	0	0	3	1	2	1	0	0	0			1	0	0	0	1	1
淄博市	2010	1	1	1	0	0	0	3	2	2	1	1	0	0			1	0	0	0	1	1
淄博市	2010	1	1	1	0	0	0	4	1	2	1	1	0	0			1	0	0	0	0	0
淄博市	2010	1	1	1	0	0	0	3	1	1	1	0	0	0			0			0	0	0
淄博市	2010	1	1	1	0	0	0	2	1	1	1	0	0	0			0			0	1	1
淄博市	2010	1	1	1	0	0	0	3	1	1	1	1	0	0			0			0	1	0
淄博市	2010	1	1	1	0	0	0	3	1	1	1	0	0	0			1	0	0	0	1	0
[truncated: 13,706 more rows]

## Sheet: introduction
varibles	explaination of the varibles
city	cities conducted the survey
year	year of the survey conducted
venue	places recruit the participants
residence	residence of the participants
blood	collect blood or not
hiv	hiv infection
hcv	hcv infection
syphilis	syphilis infection
age	age of the participants
education	education level of the participants
mariage	marital status of the participants
as	anal sex in past 6 months
uclas	used condom last anal sex in past 6 months
ccas	consistent used condom during anal sex in past 6 months
cas	commecial anal sex in past 6 months
uclcas	used condom last commerical anal sex in past 6 months
cccas	consistent used condom during commerical anal sex in past 6 months
vs	vaginal sex in past 6 months
ccvs	consistent used condom during vaginal sex in past 6 months
uclvs	used condom last vaginal sex in past 6 months
drug	use drug in life
knowlegde	correct HIV related knowledge
service	received any kind of HIV related services in last year
